# Supplementary material for: Harnessing Novel Soil Bacteria for Beneficial Interactions with Soybean
Source: Microorganisms. 2023 Jan 23;11(2):300. doi: 10.3390/microorganisms11020300 (PMC9964534; doi:10.3390/microorganisms11020300)
Supplement: Supplementary file 1 [file microorganisms-11-00300-s001.zip]

Archive with 2 entries (2 files):
- microorganisms-2136508-Suppl. conv fig.pdf
- microorganisms-2136508-Suppl. conv table.xlsx
