# Supplementary material for: Harnessing Novel Soil Bacteria for Beneficial Interactions with Soybean
Source: Microorganisms. 2023 Jan 23;11(2):300. doi: 10.3390/microorganisms11020300 (PMC9964534; doi:10.3390/microorganisms11020300)
Supplement: Supplementary file 1 [file microorganisms-11-00300-s001.zip › microorganisms-2136508-Suppl. conv table.xlsx]

## Sheet: Table S1
Table S1. Informations regarding the 169 publicly available genomes obtained from NCBI database
Kosakonia oryzae	Ola 51	Oryza latifolia	roots	NZ_CP014007.2
Kosakonia radicincitans	GXGL-4A	corn	rhizosphere	NZ_CP015113.1
Kosakonia arachidis	KACC 18508		soil	NZ_CP045300.1
Kosakonia pseudosacchari	BDA62-3	rice	plant tissue	NZ_CP063425.1
Kosakonia sacchari	BO-1	sweet potato		NZ_CP016337.1
Kosakonia radicincitans DSM 16656		winter wheat	phyllosphere	NZ_CP018016.1
				NZ_CP018017.1
				NZ_CP018018.1
Kosakonia sacchari SP1		sugarcane	root	NZ_CP007215.2
Kosakonia sp. MUSA4		Banana	tree leaf	NZ_CP025697.1
Kosakonia radicincitans GXGL-4A		corn	rhizosphere	NZ_CP035129.1
Pandoraea pnomenusa	RB-44	soil		NC_023018.2
Pandoraea pnomenusa	RB38	soil		NZ_CP007506.3
Pandoraea thiooxydans	ATSB16	Sesamum indicum	rhizosphere	NZ_CP014839.1
Pandoraea thiooxydans DSM 25325		Sesamum indicum	rhizosphere	NZ_CP011568.3
Pandoraea pnomenusa TF-18		Oryza sativa Japonica	rhizosphere	NZ_CP042219.1
Pandoraea vervacti	NS15	SOIL		NZ_CP010897.2
				NZ_CP010898.2
Pandoraea oxalativorans DSM-23570		soil	Oxalis sp	NZ_CP011253.3
				NZ_CP011518.2
				NZ_CP011519.2
				NZ_CP011520.2
				NZ_CP011521.2
Stenotrophomonas rhizophila	DSM 14405	Brassica napus	rhizosphere	NZ_CP007597.1
Stenotrophomonas sp. LM091		Citrus reticulata x Citrus sinensis	citrus leaf	NZ_CP017483.1
Stenotrophomonas maltophilia	Col1	soil		NZ_CP077679.1
Stenotrophomonas maltophilia soil isolate DHHJ		soil		NZ_CP067993.1
Stenotrophomonas maltophilia OUC_Est10		soil		NZ_CP015612.1
Methylobacterium oryzae CBMB20		rice	phyllosphere	NZ_CP003811.1
Methylobacterium NI91		soil		NZ_CP047607.1
Methylobacterium sp. _CLZ		soil		NZ_CP047608.1
Methylobacterium sp. DM1		soil		NZ_CP029173.1
				NZ_CP029174.1
Methylobacterium phyllosphaerae CBMB27		rice	endophyteq	NZ_CP015367.1
				NZ_CP015368.1
				NZ_CP015369.1
				NZ_CP015370.1
Methylobacterium nodulans ORS 2060		V. angularis var. angularis		NC_011894.1
				NC_011892.1
				NC_011887.1
				NC_011893.1
				NC_011895.1
				NC_011888.1
				NC_011889.1
				NC_011890.1
Methylobacterium durans	17SD2-17	soil		NZ_CP029550.1
Methylobacterium terrae	17Sr1-28	soil		NZ_CP029553.1
Methylobacterium mesophilicum SR1.6/6		Citrus sinensis		NZ_CP043538.1
Methylobacterium radiodurans	17Sr1-43	soil		NZ_CP029551.1
Methylobacterium indicum	VL1	Rice		NZ_AP024146.1
				NZ_AP024147.1
				NZ_AP024148.1
				NZ_AP024149.1
				NZ_AP024150.1
				NZ_AP024151.1
Methylobacterium aquaticum	BG2	Prosopis cineraria	nodule	NZ_CP043628.1
				NZ_CP043629.1
				NZ_CP043630.1
				NZ_CP043631.1
Methylobacterium aquaticum	MA-22A	Racomitrium japonicum		NZ_AP014704.1
				NZ_AP014705.1
				NZ_AP014706.1
				NZ_AP014707.1
				NZ_AP014708.1
				NZ_AP014709.1
Methylobacterium sp. 4-46		Lotononis bainesi	nodule	NC_010511.1
				NC_010373.1
				NC_010374.1
Methylobacterium sp. strain 17Sr1-1		soil		NZ_CP029552.1
Methylobacterium sp. WL1		Wheat	phyllosphere/leave	NZ_CP042823.1
				NZ_CP042822.1
Methylobacterium sp. AMS5		soybean	phyllosphere	NZ_CP006992.1
				NZ_CP006993.1
				NZ_CP006994.1
				NZ_CP006995.1
Novosphingobium aromaticivorans DSM 12444		soil		NC_007794.1
				NC_009426.1
				NC_009427.1
Novosphingobium resinovorum	SA1	soil		NZ_CP017075.1
				NZ_CP017076.1
				NZ_CP017077.1
				NZ_CP017078.1
				NZ_CP017079.1
Novosphingobium sp. Gsoil 351		ginseng	soil	NZ_CP046120.1
Novosphingobium sp. P6W		soil		NZ_CP030352.1
				NZ_CP030353.1
				NZ_CP030354.1
				NZ_CP030355.1
Arthrobacter crystallopoietes DSM 20117		Soil		NZ_CP018863.1
				NZ_CP018864.1
				NZ_CP018865.1
Arthrobacter dokdonellae			rhizosphere	NZ_CP029642.1
				NZ_CP029643.1
Arthrobacter alpinus	A3		Permafrost	NZ_CP013745.1
				NZ_CP013746.1
Arthrobacter crystallopoietes	NT16	Soil		NZ_CP072014.1
Arthrobacter sp. 24S4-2		Soil		NZ_CP040018.1
Arthrobacter citreus	NEB 577	Soil		NZ_CP053688.1
				NZ_CP053690.1
				NZ_CP053689.1
Arthrobacter sp. QXT-31		Soil	Manganese mine	NZ_CP019304.1
Arthrobacter sp. D5-1		soil	grass roots	NZ_CP014571.1
				NZ_CP014572.1
				NZ_CP014573.1
Arthrobacter sp. Rue61a		sludge		NC_018531.1
				NC_009453.1
				NC_018532.1
Arthrobacter sp. FB24		soil	soil	NC_008541.1
				NC_008537.1
				NC_008538.1
				NC_008539.1
Arthrobacter sp. PAMC 25486		soil	Arctic	NZ_CP007595.1
Arthrobacter sp. ZXY-2		soil		NZ_CP017421.1
				NZ_CP017422.1
				NZ_CP017423.1
				NZ_CP017424.1
				NZ_CP017425.1
				NZ_CP017426.1
Arthrobacter sp. PGP41		soil		NZ_CP026514.1
Arthrobacter sp. TES		soil		NZ_CP062235.1
				NZ_CP062236.1
				NZ_CP062237.1
				NZ_CP062238.1
Arthrobacter sp. PAMC25564		soil		NZ_CP039290.1
Arthrobacter sp. YC-RL1		soil	soil	NZ_CP013297.1
				NZ_CP013298.1
				NZ_CP013299.1
Arthrobacter sp. KBS0702		soil		NZ_CP042172.1
Arthrobacter sp. UKPF54-2		soil		NZ_CP040174.1
Arthrobacter sp. MN05-02		desert		AP018697.1
				AP018698.1
Arthrobacter sp. Hiyo8		bulk soil	soil	AP014719.1
				AP014720.1
				AP014721.1
Arthrobacter sp. Hiyo4		bulk soil	soil	AP014718.1
Arthrobacter agilis	UMCV2	Zea mays	rhizosphere	NZ_CP024915.1
Arthrobacter sp. PM3		grass	rhizosphere	NZ_CP022314.1
Microbacterium foliorum	NRRL B-24224	grasses	pphyllosphere	NZ_CP031425.1
Microbacterium endophyticum	DSM 27099	soil		NZ_CP049255.1
Microbacterium amylolyticum	DSM 24221	soil		NZ_CP049253.1
				NZ_CP049254.1
Microbacterium lemovicicum	Viu22	soil	natural uranium-rich	NZ_CP031423.1
Microbacterium oxydans	HG3	soil	radionuclide-contaminated	NZ_CP031422.1
Microbacterium oleivorans	A9	soil	radionuclide-contaminated	NZ_CP031421.1
Microbacterium hominis	1094	Lolium perenne		NZ_CP061344.1
Microbacterium testaceum	StLB037	potato	leaves/endophytic	NC_015125.1
Microbacterium oxydans	VIU2A	soil	radionuclide-contaminated	NZ_CP031338.1
Microbacterium oleivorans	I46	soil		NZ_CP058316.1
Microbacterium chocolatum	SIT 101	soil		NZ_CP015810.1
				NZ_CP015811.1
Microbacterium hydrocarbonoxydans	G1438	Permafrost		NZ_LR882982.1
Microbacterium sp. 4R-513	4R-513	ginseng	soil	NZ_CP049256.1
Microbacterium sp. TPU 3598	MST3C	soil		NZ_AP017975.1
				NZ_AP017976.1
Microbacterium sp. CGR1		Soil	montane desert biome	NZ_CP012299.1
Microbacterium sp. 1.5R	1.5R	Linum austriacum ssp. austriacum roots	soil	NZ_CP018151.1
Microbacterium sp. BH-3-3-3		Lactuca sativa	endophyte	NZ_CP017674.1
Microbacterium sp. YJN-G		soil		NZ_CP060402.1
				NZ_CP060403.1
Microbacterium sp. XT11		soil	garden	NZ_CP013859.1
Microbacterium paludicola	CC3	soil	farm	NZ_CP018134.1
Microbacterium sp. PAMC22086		soil	Antarctica	NZ_CP080380.1
Microbacterium sp. JZ31		Euphorbia granulata		NZ_CP017661.1
Microbacterium oryzae	MB-10T	soil	rice	NZ_CP032550.1
Microbacterium foliorum	122	soil		NZ_CP019892.1
Microbacterium esteraromaticum	B24	soil	agricultural soil	NZ_CP043732.1
Microbacterium sp. PM5		bermuda grass	rhizosphere	NZ_CP022162.1
Intrasporangium calvum DSM 43043		air in a school dining room		NC_014830.1
Intrasporangium calvum	C5	groundwater		NZ_CP031145.1

## Sheet: Table S2
	Table S2. Taxonomic identification of isolates
Lane	Isolate	Species	Cover	E-value	Identity	Access number	Species proposed
D3	SOY1	Kosakonia sacchari strain SP1	0.87	0.0	95.91%	NR_118333.1	Kosakonia sp. strain SOY1
		Kosakonia pseudosacchari strain JM-387	0.87	0.0	95.40%	NR_135211.1
D4	SOY2	Kosakonia sacchari strain SP1	0.97	0.0	96.27%	NR_118333.1	Kosakonia sp. strain SOY2
		Kosakonia pseudosacchari strain JM-387	0.97	0.0	95.80%	NR_135211.1
D5	SOY3	Microbacterium trichothecenolyticum strain DSM 8608	0.94	0.0	96.03%	NR_044937.1	Microbacterium sp. strain SOY3
		Microbacterium jejuense strain THG-C31	0.94	0.0	95.80%	NR_134085.1
D6	SOY4	Microbacterium azadirachtae strain M68	0.91	0.0	92.40%	LN890154.1	Microbacterium sp. strain SOY4
		Microbacterium azadirachtae strain M67	0.91	0.0	92.40%	LN890153.1
D7	SOY5	Microbacterium sp. strain N15266	0.91	0.0	97.59%	MK389295.1	Microbacterium sp. strain SOY5
		Microbacterium sp. ST2	0.91	0.0	97.52%	KC481236.1
D8	SOY6	Microbacterium azadirachtae strain AI-S262	0.81	0.0	96.45%	NR_116502.1	Microbacterium sp. strain SOY6
		Microbacterium panaciterrae strain DCY56	0.81	0.0	95.10%	NR_134768.1
D9	SOY7	Microbacterium sp. strain N15266	0.84	0.0	99.03%	MK389295.1	Microbacterium sp. strain SOY7
		Microbacterium sp. ST2	0.84	0.0	98.95%	KC481236.1
D10	SOY8	Kosakonia sacchari strain SP1	0.92	0.0	96.60%	MK993446.1	Kosakonia spp. strain SOY8
		Kosakonia pseudosacchari strain JM-387	0.92	0.0	96.39%	MH767041.1
		Kosakonia oryzendophytica strain REICA_082	0.92	0.0	96.24%	CP040677.1
D11	SOY10	Microbacterium azadirachtae strain M68	0.99	0.0	95.24%	LN890154.1	Microbacterium strain SOY10
		Microbacterium azadirachtae strain M67	0.99	0.0	95.24%	LN890153.1
D12	SOY11	Mycobacterium cosmeticum strain JCM 14739	0.78	0.0	96.90%	MH169224.1	Mycobacterium sp. strain SOY11
E2	SOY12	Monashia flava strain MUSC 78	0.81	2e-166	80.61%	NR_148600.1	Monashia sp. strain SOY12
		Intrasporangium mesophilum strain YIM 49065	0.83	1e-163	79.56%	NR_117937.1
E1	SOY14	Methylobacterium sp. DDW-1	0.76	0.0	96.58%	FJ225120.1	Methylobacterium sp. strain SOY14
		Methylobacterium dankookense strain SW08-7	0.76	0.0	96.01%	NR_116545.1
E3	SOY15	Stenotrophomonas pavanii strain LMG 25348	0.98	3e-159	73.06%	NR_118008.1	Stenotrophomonas sp. strain SOY15
		Stenotrophomonas maltophilia strain NBRC 14161	0.98	5e-156	72.88%	NR_113648.1
E4	SOY16	Intrasporangium flavum strain MUSC 78	0.99	0.0	96.28%	NR_148600.1	Intrasporangium sp. strain SOY16
		Intrasporangium oryzae NRRL B-24470 strain KV-657	0.99	0.0	95.90%	NR_041549.1
E5	SOY17	Intrasporangium flavum strain MUSC 78	0.99	0.0	96.28%	NR_148600.1	Intrasporangium sp. strain SOY17
		Intrasporangium oryzae NRRL B-24470 strain KV-657	0.99	0.0	95.90%	NR_041549.1
E6	SOY18	Novosphingobium clariflavum strain CICC11035s	0.98	0.0	97.54%	NR_157981.1	Novosphingobium sp. strain SOY18
		Novosphingobium panipatense strain SM16	0.98	0.0	97.28%	NR_044210.1
E7	SOY19	Novosphingobium clariflavum strain CICC11035s	0.99	0.0	97.54%	NR_157981.1	Novosphingobium sp. strain SOY19
		Novosphingobium panipatense strain SM16	0.99	0.0	97.28%	NR_044210.1
E8	SOY20	Pandoraea oxalativorans strain DSM 23570,	0.98	0.0	96.84%	CP011253.3	Pandoraea sp. strain SOY20
		Pandoraea commovens strain LMG 31010	0.99	0.0	99.18%	NR_170522.1
E9	SOY21	Pandoraea oxalativorans strain DSM 23570,	0.97	0.0	96.48%	CP011253.3	Pandoraea sp. strain SOY21
		Pandoraea oxalativorans strain: TA02	0.97	0.0	96.48%	AB469784.1
E10	SOY22	Arthrobacter pokkalii strain P3B162	0.97	0.0	81.20%	NR_149802.1	Arthrobacter sp. strain SOY22
		Arthrobacter enclensis strain NIO-1008	0.99	0.0	80.80%	NR_134699.1
E11	SOY23	Rhizobium pusense strain NRCPB10	1	0.0	94.63%	NR_116874.1	Rhizobium sp. strain SOY23
		Agrobacterium salinitolerans strain YIC 5082	0.98	0.0	94.66%	NR_157010.1
E12	SOY25	Microbacterium jejuense strain THG-C31	0.59	4e-67	77.71%	NR_134085.1	Microbacterium sp. strain SOY25
		Microbacterium kyungheense strain THG-C26	0.59	4e-67	77.71%	NR_134086.1
		Pandoraea terrigena strain LMG 31013	0.57	1e-66	73.40%	NR_170531.1

## Sheet: Table S3
Table S3. Classes of plant growth-promoting genes found in each of the genomes
Strains	Classes	Value
Arthrobacter agilis strain UMCV2	BIO-FERTILIZATION	13
Arthrobacter agilis strain UMCV2	BIO-REMEDIATION	8
Arthrobacter agilis strain UMCV2	COLONIZING_PLANT_SYSTEM	31
Arthrobacter agilis strain UMCV2	COMPETITIVE_EXCLUSION|CE	17
Arthrobacter agilis strain UMCV2	PHYTOHORMONE|PLANT_SIGNAL_PRODUCTION	10
Arthrobacter agilis strain UMCV2	PLANT_IMMUNE_RESPONSE_STIMULATION	1
Arthrobacter agilis strain UMCV2	STRESS_CONTROL|BIOCONTROL	19
Arthrobacter alpinus strain A3	BIO-FERTILIZATION	13
Arthrobacter alpinus strain A3	BIO-REMEDIATION	9
Arthrobacter alpinus strain A3	COLONIZING_PLANT_SYSTEM	33
Arthrobacter alpinus strain A3	COMPETITIVE_EXCLUSION|CE	17
Arthrobacter alpinus strain A3	PHYTOHORMONE|PLANT_SIGNAL_PRODUCTION	9
Arthrobacter alpinus strain A3	PLANT_IMMUNE_RESPONSE_STIMULATION	1
Arthrobacter alpinus strain A3	STRESS_CONTROL|BIOCONTROL	18
Arthrobacter crystallopoietes strain DSM 20117	BIO-FERTILIZATION	14
Arthrobacter crystallopoietes strain DSM 20117	BIO-REMEDIATION	11
Arthrobacter crystallopoietes strain DSM 20117	COLONIZING_PLANT_SYSTEM	29
Arthrobacter crystallopoietes strain DSM 20117	COMPETITIVE_EXCLUSION|CE	16
Arthrobacter crystallopoietes strain DSM 20117	PHYTOHORMONE|PLANT_SIGNAL_PRODUCTION	10
Arthrobacter crystallopoietes strain DSM 20117	PLANT_IMMUNE_RESPONSE_STIMULATION	1
Arthrobacter crystallopoietes strain DSM 20117	STRESS_CONTROL|BIOCONTROL	19
Arthrobacter crystallopoietes strain NT16	BIO-FERTILIZATION	14
Arthrobacter crystallopoietes strain NT16	BIO-REMEDIATION	10
Arthrobacter crystallopoietes strain NT16	COLONIZING_PLANT_SYSTEM	30
Arthrobacter crystallopoietes strain NT16	COMPETITIVE_EXCLUSION|CE	15
Arthrobacter crystallopoietes strain NT16	PHYTOHORMONE|PLANT_SIGNAL_PRODUCTION	11
Arthrobacter crystallopoietes strain NT16	PLANT_IMMUNE_RESPONSE_STIMULATION	1
Arthrobacter crystallopoietes strain NT16	STRESS_CONTROL|BIOCONTROL	19
Arthrobacter dokdonellae	BIO-FERTILIZATION	14
Arthrobacter dokdonellae	BIO-REMEDIATION	7
Arthrobacter dokdonellae	COLONIZING_PLANT_SYSTEM	31
Arthrobacter dokdonellae	COMPETITIVE_EXCLUSION|CE	17
Arthrobacter dokdonellae	PHYTOHORMONE|PLANT_SIGNAL_PRODUCTION	10
Arthrobacter dokdonellae	PLANT_IMMUNE_RESPONSE_STIMULATION	1
Arthrobacter dokdonellae	STRESS_CONTROL|BIOCONTROL	19
Arthrobacter sp. 24S4-2	BIO-FERTILIZATION	13
Arthrobacter sp. 24S4-2	BIO-REMEDIATION	9
Arthrobacter sp. 24S4-2	COLONIZING_PLANT_SYSTEM	32
Arthrobacter sp. 24S4-2	COMPETITIVE_EXCLUSION|CE	16
Arthrobacter sp. 24S4-2	PHYTOHORMONE|PLANT_SIGNAL_PRODUCTION	10
Arthrobacter sp. 24S4-2	PLANT_IMMUNE_RESPONSE_STIMULATION	1
Arthrobacter sp. 24S4-2	STRESS_CONTROL|BIOCONTROL	19
Arthrobacter sp. D5-1	BIO-FERTILIZATION	13
Arthrobacter sp. D5-1	BIO-REMEDIATION	8
Arthrobacter sp. D5-1	COLONIZING_PLANT_SYSTEM	32
Arthrobacter sp. D5-1	COMPETITIVE_EXCLUSION|CE	17
Arthrobacter sp. D5-1	PHYTOHORMONE|PLANT_SIGNAL_PRODUCTION	10
Arthrobacter sp. D5-1	PLANT_IMMUNE_RESPONSE_STIMULATION	1
Arthrobacter sp. D5-1	STRESS_CONTROL|BIOCONTROL	19
Arthrobacter sp. FB24	BIO-FERTILIZATION	13
Arthrobacter sp. FB24	BIO-REMEDIATION	8
Arthrobacter sp. FB24	COLONIZING_PLANT_SYSTEM	33
Arthrobacter sp. FB24	COMPETITIVE_EXCLUSION|CE	15
Arthrobacter sp. FB24	PHYTOHORMONE|PLANT_SIGNAL_PRODUCTION	10
Arthrobacter sp. FB24	PLANT_IMMUNE_RESPONSE_STIMULATION	1
Arthrobacter sp. FB24	STRESS_CONTROL|BIOCONTROL	19
Arthrobacter sp. Hiyo8	BIO-FERTILIZATION	14
Arthrobacter sp. Hiyo8	BIO-REMEDIATION	8
Arthrobacter sp. Hiyo8	COLONIZING_PLANT_SYSTEM	33
Arthrobacter sp. Hiyo8	COMPETITIVE_EXCLUSION|CE	17
Arthrobacter sp. Hiyo8	PHYTOHORMONE|PLANT_SIGNAL_PRODUCTION	9
Arthrobacter sp. Hiyo8	PLANT_IMMUNE_RESPONSE_STIMULATION	1
Arthrobacter sp. Hiyo8	STRESS_CONTROL|BIOCONTROL	18
Arthrobacter sp. KBS0702	BIO-FERTILIZATION	15
Arthrobacter sp. KBS0702	BIO-REMEDIATION	8
Arthrobacter sp. KBS0702	COLONIZING_PLANT_SYSTEM	29
Arthrobacter sp. KBS0702	COMPETITIVE_EXCLUSION|CE	17
Arthrobacter sp. KBS0702	PHYTOHORMONE|PLANT_SIGNAL_PRODUCTION	10
Arthrobacter sp. KBS0702	PLANT_IMMUNE_RESPONSE_STIMULATION	1
Arthrobacter sp. KBS0702	STRESS_CONTROL|BIOCONTROL	19
Arthrobacter sp. MN05-02	BIO-FERTILIZATION	12
Arthrobacter sp. MN05-02	BIO-REMEDIATION	8
Arthrobacter sp. MN05-02	COLONIZING_PLANT_SYSTEM	31
Arthrobacter sp. MN05-02	COMPETITIVE_EXCLUSION|CE	17
Arthrobacter sp. MN05-02	PHYTOHORMONE|PLANT_SIGNAL_PRODUCTION	10
Arthrobacter sp. MN05-02	PLANT_IMMUNE_RESPONSE_STIMULATION	2
Arthrobacter sp. MN05-02	STRESS_CONTROL|BIOCONTROL	19
Arthrobacter sp. PAMC 25486	BIO-FERTILIZATION	12
Arthrobacter sp. PAMC 25486	BIO-REMEDIATION	8
Arthrobacter sp. PAMC 25486	COLONIZING_PLANT_SYSTEM	30
Arthrobacter sp. PAMC 25486	COMPETITIVE_EXCLUSION|CE	18
Arthrobacter sp. PAMC 25486	PHYTOHORMONE|PLANT_SIGNAL_PRODUCTION	10
Arthrobacter sp. PAMC 25486	PLANT_IMMUNE_RESPONSE_STIMULATION	1
Arthrobacter sp. PAMC 25486	STRESS_CONTROL|BIOCONTROL	20
Arthrobacter sp. PAMC25564	BIO-FERTILIZATION	13
Arthrobacter sp. PAMC25564	BIO-REMEDIATION	11
Arthrobacter sp. PAMC25564	COLONIZING_PLANT_SYSTEM	29
Arthrobacter sp. PAMC25564	COMPETITIVE_EXCLUSION|CE	16
Arthrobacter sp. PAMC25564	PHYTOHORMONE|PLANT_SIGNAL_PRODUCTION	9
Arthrobacter sp. PAMC25564	PLANT_IMMUNE_RESPONSE_STIMULATION	1
Arthrobacter sp. PAMC25564	STRESS_CONTROL|BIOCONTROL	19
Arthrobacter sp. PGP41	BIO-FERTILIZATION	14
Arthrobacter sp. PGP41	BIO-REMEDIATION	8
Arthrobacter sp. PGP41	COLONIZING_PLANT_SYSTEM	33
Arthrobacter sp. PGP41	COMPETITIVE_EXCLUSION|CE	15
Arthrobacter sp. PGP41	PHYTOHORMONE|PLANT_SIGNAL_PRODUCTION	10
Arthrobacter sp. PGP41	PLANT_IMMUNE_RESPONSE_STIMULATION	2
Arthrobacter sp. PGP41	STRESS_CONTROL|BIOCONTROL	18
Arthrobacter sp. PM3	BIO-FERTILIZATION	13
Arthrobacter sp. PM3	BIO-REMEDIATION	8
Arthrobacter sp. PM3	COLONIZING_PLANT_SYSTEM	30
Arthrobacter sp. PM3	COMPETITIVE_EXCLUSION|CE	17
Arthrobacter sp. PM3	PHYTOHORMONE|PLANT_SIGNAL_PRODUCTION	11
Arthrobacter sp. PM3	PLANT_IMMUNE_RESPONSE_STIMULATION	1
Arthrobacter sp. PM3	STRESS_CONTROL|BIOCONTROL	19
Arthrobacter sp. QXT-31	BIO-FERTILIZATION	15
Arthrobacter sp. QXT-31	BIO-REMEDIATION	9
Arthrobacter sp. QXT-31	COLONIZING_PLANT_SYSTEM	32
Arthrobacter sp. QXT-31	COMPETITIVE_EXCLUSION|CE	15
Arthrobacter sp. QXT-31	PHYTOHORMONE|PLANT_SIGNAL_PRODUCTION	10
Arthrobacter sp. QXT-31	PLANT_IMMUNE_RESPONSE_STIMULATION	1
Arthrobacter sp. QXT-31	STRESS_CONTROL|BIOCONTROL	18
Arthrobacter sp. UKPF54-2	BIO-FERTILIZATION	14
Arthrobacter sp. UKPF54-2	BIO-REMEDIATION	8
Arthrobacter sp. UKPF54-2	COLONIZING_PLANT_SYSTEM	28
Arthrobacter sp. UKPF54-2	COMPETITIVE_EXCLUSION|CE	17
Arthrobacter sp. UKPF54-2	PHYTOHORMONE|PLANT_SIGNAL_PRODUCTION	11
Arthrobacter sp. UKPF54-2	PLANT_IMMUNE_RESPONSE_STIMULATION	1
Arthrobacter sp. UKPF54-2	STRESS_CONTROL|BIOCONTROL	21
Intrasporangium calvum DSM 43043	BIO-FERTILIZATION	14
Intrasporangium calvum DSM 43043	BIO-REMEDIATION	10
Intrasporangium calvum DSM 43043	COLONIZING_PLANT_SYSTEM	27
Intrasporangium calvum DSM 43043	COMPETITIVE_EXCLUSION|CE	19
Intrasporangium calvum DSM 43043	PHYTOHORMONE|PLANT_SIGNAL_PRODUCTION	11
Intrasporangium calvum DSM 43043	PLANT_IMMUNE_RESPONSE_STIMULATION	1
Intrasporangium calvum DSM 43043	STRESS_CONTROL|BIOCONTROL	17
Intrasporangium calvum strain C5	BIO-FERTILIZATION	14
Intrasporangium calvum strain C5	BIO-REMEDIATION	9
Intrasporangium calvum strain C5	COLONIZING_PLANT_SYSTEM	26
Intrasporangium calvum strain C5	COMPETITIVE_EXCLUSION|CE	20
Intrasporangium calvum strain C5	PHYTOHORMONE|PLANT_SIGNAL_PRODUCTION	11
Intrasporangium calvum strain C5	PLANT_IMMUNE_RESPONSE_STIMULATION	1
Intrasporangium calvum strain C5	STRESS_CONTROL|BIOCONTROL	18
Kosakonia arachidis strain KACC 18508	BIO-FERTILIZATION	13
Kosakonia arachidis strain KACC 18508	BIO-REMEDIATION	7
Kosakonia arachidis strain KACC 18508	COLONIZING_PLANT_SYSTEM	29
Kosakonia arachidis strain KACC 18508	COMPETITIVE_EXCLUSION|CE	22
Kosakonia arachidis strain KACC 18508	PHYTOHORMONE|PLANT_SIGNAL_PRODUCTION	9
Kosakonia arachidis strain KACC 18508	PLANT_IMMUNE_RESPONSE_STIMULATION	1
Kosakonia arachidis strain KACC 18508	STRESS_CONTROL|BIOCONTROL	19
Kosakonia cowanii JCM 10956 = DSM 18146 strain 888-76	BIO-FERTILIZATION	12
Kosakonia cowanii JCM 10956 = DSM 18146 strain 888-76	BIO-REMEDIATION	6
Kosakonia cowanii JCM 10956 = DSM 18146 strain 888-76	COLONIZING_PLANT_SYSTEM	29
Kosakonia cowanii JCM 10956 = DSM 18146 strain 888-76	COMPETITIVE_EXCLUSION|CE	23
Kosakonia cowanii JCM 10956 = DSM 18146 strain 888-76	PHYTOHORMONE|PLANT_SIGNAL_PRODUCTION	8
Kosakonia cowanii JCM 10956 = DSM 18146 strain 888-76	PLANT_IMMUNE_RESPONSE_STIMULATION	1
Kosakonia cowanii JCM 10956 = DSM 18146 strain 888-76	STRESS_CONTROL|BIOCONTROL	19
Kosakonia cowanii strain FBS 223	BIO-FERTILIZATION	12
Kosakonia cowanii strain FBS 223	BIO-REMEDIATION	6
Kosakonia cowanii strain FBS 223	COLONIZING_PLANT_SYSTEM	29
Kosakonia cowanii strain FBS 223	COMPETITIVE_EXCLUSION|CE	22
Kosakonia cowanii strain FBS 223	PHYTOHORMONE|PLANT_SIGNAL_PRODUCTION	9
Kosakonia cowanii strain FBS 223	PLANT_IMMUNE_RESPONSE_STIMULATION	1
Kosakonia cowanii strain FBS 223	STRESS_CONTROL|BIOCONTROL	20
Kosakonia cowanii strain Pa82	BIO-FERTILIZATION	12
Kosakonia cowanii strain Pa82	BIO-REMEDIATION	7
Kosakonia cowanii strain Pa82	COLONIZING_PLANT_SYSTEM	28
Kosakonia cowanii strain Pa82	COMPETITIVE_EXCLUSION|CE	23
Kosakonia cowanii strain Pa82	PHYTOHORMONE|PLANT_SIGNAL_PRODUCTION	9
Kosakonia cowanii strain Pa82	PLANT_IMMUNE_RESPONSE_STIMULATION	1
Kosakonia cowanii strain Pa82	STRESS_CONTROL|BIOCONTROL	20
Kosakonia oryzae strain IAC-BECa90	BIO-FERTILIZATION	13
Kosakonia oryzae strain IAC-BECa90	BIO-REMEDIATION	7
Kosakonia oryzae strain IAC-BECa90	COLONIZING_PLANT_SYSTEM	29
Kosakonia oryzae strain IAC-BECa90	COMPETITIVE_EXCLUSION|CE	23
Kosakonia oryzae strain IAC-BECa90	PHYTOHORMONE|PLANT_SIGNAL_PRODUCTION	9
Kosakonia oryzae strain IAC-BECa90	PLANT_IMMUNE_RESPONSE_STIMULATION	1
Kosakonia oryzae strain IAC-BECa90	STRESS_CONTROL|BIOCONTROL	18
Kosakonia oryzae strain Ola 51	BIO-FERTILIZATION	12
Kosakonia oryzae strain Ola 51	BIO-FERTILIZATION	13
Kosakonia oryzae strain Ola 51	BIO-REMEDIATION	7
Kosakonia oryzae strain Ola 51	BIO-REMEDIATION	7
Kosakonia oryzae strain Ola 51	COLONIZING_PLANT_SYSTEM	29
Kosakonia oryzae strain Ola 51	COLONIZING_PLANT_SYSTEM	29
Kosakonia oryzae strain Ola 51	COMPETITIVE_EXCLUSION|CE	23
Kosakonia oryzae strain Ola 51	COMPETITIVE_EXCLUSION|CE	23
Kosakonia oryzae strain Ola 51	PHYTOHORMONE|PLANT_SIGNAL_PRODUCTION	9
Kosakonia oryzae strain Ola 51	PHYTOHORMONE|PLANT_SIGNAL_PRODUCTION	9
Kosakonia oryzae strain Ola 51	PLANT_IMMUNE_RESPONSE_STIMULATION	1
Kosakonia oryzae strain Ola 51	PLANT_IMMUNE_RESPONSE_STIMULATION	1
Kosakonia oryzae strain Ola 51	STRESS_CONTROL|BIOCONTROL	18
Kosakonia oryzae strain Ola 51	STRESS_CONTROL|BIOCONTROL	19
Kosakonia pseudosacchari strain BDA62-3	BIO-FERTILIZATION	12
Kosakonia pseudosacchari strain BDA62-3	BIO-REMEDIATION	7
Kosakonia pseudosacchari strain BDA62-3	COLONIZING_PLANT_SYSTEM	28
Kosakonia pseudosacchari strain BDA62-3	COMPETITIVE_EXCLUSION|CE	23
Kosakonia pseudosacchari strain BDA62-3	PHYTOHORMONE|PLANT_SIGNAL_PRODUCTION	9
Kosakonia pseudosacchari strain BDA62-3	PLANT_IMMUNE_RESPONSE_STIMULATION	1
Kosakonia pseudosacchari strain BDA62-3	STRESS_CONTROL|BIOCONTROL	19
Kosakonia radicincitans DSM 16656	BIO-FERTILIZATION	13
Kosakonia radicincitans DSM 16656	BIO-REMEDIATION	8
Kosakonia radicincitans DSM 16656	COLONIZING_PLANT_SYSTEM	29
Kosakonia radicincitans DSM 16656	COMPETITIVE_EXCLUSION|CE	23
Kosakonia radicincitans DSM 16656	PHYTOHORMONE|PLANT_SIGNAL_PRODUCTION	9
Kosakonia radicincitans DSM 16656	PLANT_IMMUNE_RESPONSE_STIMULATION	1
Kosakonia radicincitans DSM 16656	STRESS_CONTROL|BIOCONTROL	19
Kosakonia radicincitans strain DSM 107547	BIO-FERTILIZATION	13
Kosakonia radicincitans strain DSM 107547	BIO-REMEDIATION	7
Kosakonia radicincitans strain DSM 107547	COLONIZING_PLANT_SYSTEM	29
Kosakonia radicincitans strain DSM 107547	COMPETITIVE_EXCLUSION|CE	23
Kosakonia radicincitans strain DSM 107547	PHYTOHORMONE|PLANT_SIGNAL_PRODUCTION	9
Kosakonia radicincitans strain DSM 107547	PLANT_IMMUNE_RESPONSE_STIMULATION	1
Kosakonia radicincitans strain DSM 107547	STRESS_CONTROL|BIOCONTROL	18
Kosakonia radicincitans strain GXGL-4A	BIO-FERTILIZATION	13
Kosakonia radicincitans strain GXGL-4A	BIO-REMEDIATION	7
Kosakonia radicincitans strain GXGL-4A	COLONIZING_PLANT_SYSTEM	29
Kosakonia radicincitans strain GXGL-4A	COMPETITIVE_EXCLUSION|CE	23
Kosakonia radicincitans strain GXGL-4A	PHYTOHORMONE|PLANT_SIGNAL_PRODUCTION	9
Kosakonia radicincitans strain GXGL-4A	PLANT_IMMUNE_RESPONSE_STIMULATION	1
Kosakonia radicincitans strain GXGL-4A	STRESS_CONTROL|BIOCONTROL	19
Kosakonia radicincitans strain IAC-BECa95	BIO-FERTILIZATION	12
Kosakonia radicincitans strain IAC-BECa95	BIO-REMEDIATION	7
Kosakonia radicincitans strain IAC-BECa95	COLONIZING_PLANT_SYSTEM	29
Kosakonia radicincitans strain IAC-BECa95	COMPETITIVE_EXCLUSION|CE	23
Kosakonia radicincitans strain IAC-BECa95	PHYTOHORMONE|PLANT_SIGNAL_PRODUCTION	9
Kosakonia radicincitans strain IAC-BECa95	PLANT_IMMUNE_RESPONSE_STIMULATION	1
Kosakonia radicincitans strain IAC-BECa95	STRESS_CONTROL|BIOCONTROL	19
Kosakonia sacchari SP1	BIO-FERTILIZATION	13
Kosakonia sacchari SP1	BIO-REMEDIATION	7
Kosakonia sacchari SP1	COLONIZING_PLANT_SYSTEM	28
Kosakonia sacchari SP1	COMPETITIVE_EXCLUSION|CE	23
Kosakonia sacchari SP1	PHYTOHORMONE|PLANT_SIGNAL_PRODUCTION	9
Kosakonia sacchari SP1	PLANT_IMMUNE_RESPONSE_STIMULATION	1
Kosakonia sacchari SP1	STRESS_CONTROL|BIOCONTROL	19
Kosakonia sacchari strain BO-1	BIO-FERTILIZATION	13
Kosakonia sacchari strain BO-1	BIO-REMEDIATION	7
Kosakonia sacchari strain BO-1	COLONIZING_PLANT_SYSTEM	28
Kosakonia sacchari strain BO-1	COMPETITIVE_EXCLUSION|CE	22
Kosakonia sacchari strain BO-1	PHYTOHORMONE|PLANT_SIGNAL_PRODUCTION	9
Kosakonia sacchari strain BO-1	PLANT_IMMUNE_RESPONSE_STIMULATION	1
Kosakonia sacchari strain BO-1	STRESS_CONTROL|BIOCONTROL	20
Kosakonia sacchari strain DSM 107661	BIO-FERTILIZATION	13
Kosakonia sacchari strain DSM 107661	BIO-REMEDIATION	7
Kosakonia sacchari strain DSM 107661	COLONIZING_PLANT_SYSTEM	28
Kosakonia sacchari strain DSM 107661	COMPETITIVE_EXCLUSION|CE	23
Kosakonia sacchari strain DSM 107661	PHYTOHORMONE|PLANT_SIGNAL_PRODUCTION	9
Kosakonia sacchari strain DSM 107661	PLANT_IMMUNE_RESPONSE_STIMULATION	1
Kosakonia sacchari strain DSM 107661	STRESS_CONTROL|BIOCONTROL	20
Kosakonia sp. CCTCC M2018092	BIO-FERTILIZATION	12
Kosakonia sp. CCTCC M2018092	BIO-REMEDIATION	6
Kosakonia sp. CCTCC M2018092	COLONIZING_PLANT_SYSTEM	29
Kosakonia sp. CCTCC M2018092	COMPETITIVE_EXCLUSION|CE	23
Kosakonia sp. CCTCC M2018092	PHYTOHORMONE|PLANT_SIGNAL_PRODUCTION	9
Kosakonia sp. CCTCC M2018092	PLANT_IMMUNE_RESPONSE_STIMULATION	1
Kosakonia sp. CCTCC M2018092	STRESS_CONTROL|BIOCONTROL	19
Kosakonia sp. MUSA4	BIO-FERTILIZATION	13
Kosakonia sp. MUSA4	BIO-REMEDIATION	7
Kosakonia sp. MUSA4	COLONIZING_PLANT_SYSTEM	29
Kosakonia sp. MUSA4	COMPETITIVE_EXCLUSION|CE	23
Kosakonia sp. MUSA4	PHYTOHORMONE|PLANT_SIGNAL_PRODUCTION	8
Kosakonia sp. MUSA4	PLANT_IMMUNE_RESPONSE_STIMULATION	1
Kosakonia sp. MUSA4	STRESS_CONTROL|BIOCONTROL	18
Kosakonia sp. SMBL-WEM22	BIO-FERTILIZATION	12
Kosakonia sp. SMBL-WEM22	BIO-REMEDIATION	6
Kosakonia sp. SMBL-WEM22	COLONIZING_PLANT_SYSTEM	29
Kosakonia sp. SMBL-WEM22	COMPETITIVE_EXCLUSION|CE	23
Kosakonia sp. SMBL-WEM22	PHYTOHORMONE|PLANT_SIGNAL_PRODUCTION	9
Kosakonia sp. SMBL-WEM22	PLANT_IMMUNE_RESPONSE_STIMULATION	1
Kosakonia sp. SMBL-WEM22	STRESS_CONTROL|BIOCONTROL	19
Methylobacterium aquaticum strain BG2	BIO-FERTILIZATION	14
Methylobacterium aquaticum strain BG2	BIO-REMEDIATION	9
Methylobacterium aquaticum strain BG2	COLONIZING_PLANT_SYSTEM	26
Methylobacterium aquaticum strain BG2	COMPETITIVE_EXCLUSION|CE	21
Methylobacterium aquaticum strain BG2	PHYTOHORMONE|PLANT_SIGNAL_PRODUCTION	10
Methylobacterium aquaticum strain BG2	PLANT_IMMUNE_RESPONSE_STIMULATION	1
Methylobacterium aquaticum strain BG2	STRESS_CONTROL|BIOCONTROL	18
Methylobacterium aquaticum strain MA-22A	BIO-FERTILIZATION	14
Methylobacterium aquaticum strain MA-22A	BIO-REMEDIATION	9
Methylobacterium aquaticum strain MA-22A	COLONIZING_PLANT_SYSTEM	27
Methylobacterium aquaticum strain MA-22A	COMPETITIVE_EXCLUSION|CE	20
Methylobacterium aquaticum strain MA-22A	PHYTOHORMONE|PLANT_SIGNAL_PRODUCTION	10
Methylobacterium aquaticum strain MA-22A	PLANT_IMMUNE_RESPONSE_STIMULATION	1
Methylobacterium aquaticum strain MA-22A	STRESS_CONTROL|BIOCONTROL	18
Methylobacterium currus strain TP-3	BIO-FERTILIZATION	16
Methylobacterium currus strain TP-3	BIO-REMEDIATION	9
Methylobacterium currus strain TP-3	COLONIZING_PLANT_SYSTEM	26
Methylobacterium currus strain TP-3	COMPETITIVE_EXCLUSION|CE	21
Methylobacterium currus strain TP-3	PHYTOHORMONE|PLANT_SIGNAL_PRODUCTION	10
Methylobacterium currus strain TP-3	PLANT_IMMUNE_RESPONSE_STIMULATION	1
Methylobacterium currus strain TP-3	STRESS_CONTROL|BIOCONTROL	18
Methylobacterium durans strain 17SD2-17	BIO-FERTILIZATION	14
Methylobacterium durans strain 17SD2-17	BIO-REMEDIATION	8
Methylobacterium durans strain 17SD2-17	COLONIZING_PLANT_SYSTEM	22
Methylobacterium durans strain 17SD2-17	COMPETITIVE_EXCLUSION|CE	22
Methylobacterium durans strain 17SD2-17	PHYTOHORMONE|PLANT_SIGNAL_PRODUCTION	9
Methylobacterium durans strain 17SD2-17	PLANT_IMMUNE_RESPONSE_STIMULATION	1
Methylobacterium durans strain 17SD2-17	STRESS_CONTROL|BIOCONTROL	20
Methylobacterium indicum strain VL1	BIO-FERTILIZATION	16
Methylobacterium indicum strain VL1	BIO-REMEDIATION	9
Methylobacterium indicum strain VL1	COLONIZING_PLANT_SYSTEM	27
Methylobacterium indicum strain VL1	COMPETITIVE_EXCLUSION|CE	20
Methylobacterium indicum strain VL1	PHYTOHORMONE|PLANT_SIGNAL_PRODUCTION	10
Methylobacterium indicum strain VL1	PLANT_IMMUNE_RESPONSE_STIMULATION	1
Methylobacterium indicum strain VL1	STRESS_CONTROL|BIOCONTROL	18
Methylobacterium mesophilicum SR1	BIO-REMEDIATION	9
Methylobacterium mesophilicum SR1	COLONIZING_PLANT_SYSTEM	26
Methylobacterium mesophilicum SR1	COMPETITIVE_EXCLUSION|CE	19
Methylobacterium mesophilicum SR1	PHYTOHORMONE|PLANT_SIGNAL_PRODUCTION	9
Methylobacterium mesophilicum SR1	PLANT_IMMUNE_RESPONSE_STIMULATION	1
Methylobacterium mesophilicum SR1	STRESS_CONTROL|BIOCONTROL	19
Methylobacterium nodulans ORS 2060	BIO-FERTILIZATION	16
Methylobacterium nodulans ORS 2060	BIO-REMEDIATION	9
Methylobacterium nodulans ORS 2060	COLONIZING_PLANT_SYSTEM	25
Methylobacterium nodulans ORS 2060	COMPETITIVE_EXCLUSION|CE	22
Methylobacterium nodulans ORS 2060	PHYTOHORMONE|PLANT_SIGNAL_PRODUCTION	9
Methylobacterium nodulans ORS 2060	PLANT_IMMUNE_RESPONSE_STIMULATION	1
Methylobacterium nodulans ORS 2060	STRESS_CONTROL|BIOCONTROL	18
Methylobacterium organophilum strain WPA_B	BIO-FERTILIZATION	15
Methylobacterium organophilum strain WPA_B	BIO-REMEDIATION	9
Methylobacterium organophilum strain WPA_B	COLONIZING_PLANT_SYSTEM	23
Methylobacterium organophilum strain WPA_B	COMPETITIVE_EXCLUSION|CE	20
Methylobacterium organophilum strain WPA_B	PHYTOHORMONE|PLANT_SIGNAL_PRODUCTION	10
Methylobacterium organophilum strain WPA_B	PLANT_IMMUNE_RESPONSE_STIMULATION	1
Methylobacterium organophilum strain WPA_B	STRESS_CONTROL|BIOCONTROL	21
Methylobacterium oryzae CBMB20	BIO-FERTILIZATION	16
Methylobacterium oryzae CBMB20	BIO-REMEDIATION	8
Methylobacterium oryzae CBMB20	COLONIZING_PLANT_SYSTEM	26
Methylobacterium oryzae CBMB20	COMPETITIVE_EXCLUSION|CE	21
Methylobacterium oryzae CBMB20	PHYTOHORMONE|PLANT_SIGNAL_PRODUCTION	9
Methylobacterium oryzae CBMB20	PLANT_IMMUNE_RESPONSE_STIMULATION	1
Methylobacterium oryzae CBMB20	STRESS_CONTROL|BIOCONTROL	19
Methylobacterium oryzae strain H33R-06	BIO-FERTILIZATION	14
Methylobacterium oryzae strain H33R-06	BIO-REMEDIATION	8
Methylobacterium oryzae strain H33R-06	COLONIZING_PLANT_SYSTEM	26
Methylobacterium oryzae strain H33R-06	COMPETITIVE_EXCLUSION|CE	20
Methylobacterium oryzae strain H33R-06	PHYTOHORMONE|PLANT_SIGNAL_PRODUCTION	10
Methylobacterium oryzae strain H33R-06	PLANT_IMMUNE_RESPONSE_STIMULATION	1
Methylobacterium oryzae strain H33R-06	STRESS_CONTROL|BIOCONTROL	19
Methylobacterium phyllosphaerae strain CBMB27	BIO-FERTILIZATION	16
Methylobacterium phyllosphaerae strain CBMB27	BIO-REMEDIATION	9
Methylobacterium phyllosphaerae strain CBMB27	COLONIZING_PLANT_SYSTEM	25
Methylobacterium phyllosphaerae strain CBMB27	COMPETITIVE_EXCLUSION|CE	21
Methylobacterium phyllosphaerae strain CBMB27	PHYTOHORMONE|PLANT_SIGNAL_PRODUCTION	9
Methylobacterium phyllosphaerae strain CBMB27	PLANT_IMMUNE_RESPONSE_STIMULATION	1
Methylobacterium phyllosphaerae strain CBMB27	STRESS_CONTROL|BIOCONTROL	19
Methylobacterium radiodurans strain 17Sr1-43	BIO-FERTILIZATION	14
Methylobacterium radiodurans strain 17Sr1-43	BIO-REMEDIATION	8
Methylobacterium radiodurans strain 17Sr1-43	COLONIZING_PLANT_SYSTEM	24
Methylobacterium radiodurans strain 17Sr1-43	COMPETITIVE_EXCLUSION|CE	20
Methylobacterium radiodurans strain 17Sr1-43	PHYTOHORMONE|PLANT_SIGNAL_PRODUCTION	10
Methylobacterium radiodurans strain 17Sr1-43	PLANT_IMMUNE_RESPONSE_STIMULATION	2
Methylobacterium radiodurans strain 17Sr1-43	STRESS_CONTROL|BIOCONTROL	19
Methylobacterium radiotolerans JCM 2831	BIO-FERTILIZATION	15
Methylobacterium radiotolerans JCM 2831	BIO-FERTILIZATION	15
Methylobacterium radiotolerans JCM 2831	BIO-FERTILIZATION	15
Methylobacterium radiotolerans JCM 2831	BIO-REMEDIATION	8
Methylobacterium radiotolerans JCM 2831	BIO-REMEDIATION	8
Methylobacterium radiotolerans JCM 2831	BIO-REMEDIATION	8
Methylobacterium radiotolerans JCM 2831	COLONIZING_PLANT_SYSTEM	26
Methylobacterium radiotolerans JCM 2831	COLONIZING_PLANT_SYSTEM	26
Methylobacterium radiotolerans JCM 2831	COLONIZING_PLANT_SYSTEM	26
Methylobacterium radiotolerans JCM 2831	COMPETITIVE_EXCLUSION|CE	20
Methylobacterium radiotolerans JCM 2831	COMPETITIVE_EXCLUSION|CE	20
Methylobacterium radiotolerans JCM 2831	COMPETITIVE_EXCLUSION|CE	20
Methylobacterium radiotolerans JCM 2831	PHYTOHORMONE|PLANT_SIGNAL_PRODUCTION	10
Methylobacterium radiotolerans JCM 2831	PHYTOHORMONE|PLANT_SIGNAL_PRODUCTION	10
Methylobacterium radiotolerans JCM 2831	PHYTOHORMONE|PLANT_SIGNAL_PRODUCTION	10
Methylobacterium radiotolerans JCM 2831	PLANT_IMMUNE_RESPONSE_STIMULATION	1
Methylobacterium radiotolerans JCM 2831	PLANT_IMMUNE_RESPONSE_STIMULATION	1
Methylobacterium radiotolerans JCM 2831	PLANT_IMMUNE_RESPONSE_STIMULATION	1
Methylobacterium radiotolerans JCM 2831	STRESS_CONTROL|BIOCONTROL	19
Methylobacterium radiotolerans JCM 2831	STRESS_CONTROL|BIOCONTROL	19
Methylobacterium radiotolerans JCM 2831	STRESS_CONTROL|BIOCONTROL	19
Methylobacterium radiotolerans strain NYY1	BIO-FERTILIZATION	16
Methylobacterium radiotolerans strain NYY1	BIO-REMEDIATION	8
Methylobacterium radiotolerans strain NYY1	COLONIZING_PLANT_SYSTEM	25
Methylobacterium radiotolerans strain NYY1	COMPETITIVE_EXCLUSION|CE	20
Methylobacterium radiotolerans strain NYY1	PHYTOHORMONE|PLANT_SIGNAL_PRODUCTION	10
Methylobacterium radiotolerans strain NYY1	PLANT_IMMUNE_RESPONSE_STIMULATION	1
Methylobacterium radiotolerans strain NYY1	STRESS_CONTROL|BIOCONTROL	19
Methylobacterium sp. 17Sr1-1	BIO-FERTILIZATION	14
Methylobacterium sp. 17Sr1-1	BIO-REMEDIATION	8
Methylobacterium sp. 17Sr1-1	COLONIZING_PLANT_SYSTEM	27
Methylobacterium sp. 17Sr1-1	COMPETITIVE_EXCLUSION|CE	20
Methylobacterium sp. 17Sr1-1	PHYTOHORMONE|PLANT_SIGNAL_PRODUCTION	10
Methylobacterium sp. 17Sr1-1	PLANT_IMMUNE_RESPONSE_STIMULATION	1
Methylobacterium sp. 17Sr1-1	STRESS_CONTROL|BIOCONTROL	18
Methylobacterium sp. C1	BIO-FERTILIZATION	15
Methylobacterium sp. C1	BIO-REMEDIATION	8
Methylobacterium sp. C1	COLONIZING_PLANT_SYSTEM	26
Methylobacterium sp. C1	COMPETITIVE_EXCLUSION|CE	20
Methylobacterium sp. C1	PHYTOHORMONE|PLANT_SIGNAL_PRODUCTION	10
Methylobacterium sp. C1	PLANT_IMMUNE_RESPONSE_STIMULATION	1
Methylobacterium sp. C1	STRESS_CONTROL|BIOCONTROL	19
Methylobacterium sp. WL1	BIO-FERTILIZATION	14
Methylobacterium sp. WL1	BIO-REMEDIATION	9
Methylobacterium sp. WL1	COLONIZING_PLANT_SYSTEM	27
Methylobacterium sp. WL1	COMPETITIVE_EXCLUSION|CE	20
Methylobacterium sp. WL1	PHYTOHORMONE|PLANT_SIGNAL_PRODUCTION	10
Methylobacterium sp. WL1	PLANT_IMMUNE_RESPONSE_STIMULATION	1
Methylobacterium sp. WL1	STRESS_CONTROL|BIOCONTROL	19
Methylobacterium sp. XJLW	BIO-FERTILIZATION	15
Methylobacterium sp. XJLW	BIO-REMEDIATION	9
Methylobacterium sp. XJLW	COLONIZING_PLANT_SYSTEM	26
Methylobacterium sp. XJLW	COMPETITIVE_EXCLUSION|CE	20
Methylobacterium sp. XJLW	PHYTOHORMONE|PLANT_SIGNAL_PRODUCTION	9
Methylobacterium sp. XJLW	PLANT_IMMUNE_RESPONSE_STIMULATION	1
Methylobacterium sp. XJLW	STRESS_CONTROL|BIOCONTROL	19
Methylobacterium tardum strain DSM 19566	BIO-FERTILIZATION	15
Methylobacterium tardum strain DSM 19566	BIO-REMEDIATION	9
Methylobacterium tardum strain DSM 19566	COLONIZING_PLANT_SYSTEM	25
Methylobacterium tardum strain DSM 19566	COMPETITIVE_EXCLUSION|CE	21
Methylobacterium tardum strain DSM 19566	PHYTOHORMONE|PLANT_SIGNAL_PRODUCTION	9
Methylobacterium tardum strain DSM 19566	PLANT_IMMUNE_RESPONSE_STIMULATION	1
Methylobacterium tardum strain DSM 19566	STRESS_CONTROL|BIOCONTROL	19
Methylobacterium terrae strain 17Sr0-28	BIO-FERTILIZATION	16
Methylobacterium terrae strain 17Sr1-28	COLONIZING_PLANT_SYSTEM	27
Methylobacterium terrae strain 17Sr1-28	PHYTOHORMONE|PLANT_SIGNAL_PRODUCTION	10
Methylobacterium terrae strain 17Sr1-28	PLANT_IMMUNE_RESPONSE_STIMULATION	1
Methylobacterium terrae strain 17Sr2-28	BIO-REMEDIATION	9
Methylobacterium terrae strain 17Sr2-28	COMPETITIVE_EXCLUSION|CE	21
Methylobacterium terrae strain 17Sr9-28	STRESS_CONTROL|BIOCONTROL	18
Microbacterium amylolyticum strain DSM 24221	BIO-FERTILIZATION	11
Microbacterium amylolyticum strain DSM 24221	BIO-REMEDIATION	9
Microbacterium amylolyticum strain DSM 24221	COLONIZING_PLANT_SYSTEM	28
Microbacterium amylolyticum strain DSM 24221	COMPETITIVE_EXCLUSION|CE	17
Microbacterium amylolyticum strain DSM 24221	PHYTOHORMONE|PLANT_SIGNAL_PRODUCTION	11
Microbacterium amylolyticum strain DSM 24221	PLANT_IMMUNE_RESPONSE_STIMULATION	1
Microbacterium amylolyticum strain DSM 24221	STRESS_CONTROL|BIOCONTROL	22
Microbacterium chocolatum strain SIT 101	BIO-FERTILIZATION	11
Microbacterium chocolatum strain SIT 101	BIO-REMEDIATION	9
Microbacterium chocolatum strain SIT 101	COLONIZING_PLANT_SYSTEM	28
Microbacterium chocolatum strain SIT 101	COMPETITIVE_EXCLUSION|CE	18
Microbacterium chocolatum strain SIT 101	PHYTOHORMONE|PLANT_SIGNAL_PRODUCTION	11
Microbacterium chocolatum strain SIT 101	PLANT_IMMUNE_RESPONSE_STIMULATION	2
Microbacterium chocolatum strain SIT 101	STRESS_CONTROL|BIOCONTROL	21
Microbacterium endophyticum strain DSM 27099	BIO-FERTILIZATION	11
Microbacterium endophyticum strain DSM 27099	BIO-REMEDIATION	10
Microbacterium endophyticum strain DSM 27099	COLONIZING_PLANT_SYSTEM	30
Microbacterium endophyticum strain DSM 27099	COMPETITIVE_EXCLUSION|CE	17
Microbacterium endophyticum strain DSM 27099	PHYTOHORMONE|PLANT_SIGNAL_PRODUCTION	10
Microbacterium endophyticum strain DSM 27099	PLANT_IMMUNE_RESPONSE_STIMULATION	1
Microbacterium endophyticum strain DSM 27099	STRESS_CONTROL|BIOCONTROL	19
Microbacterium esteraromaticum strain B24	BIO-FERTILIZATION	11
Microbacterium esteraromaticum strain B24	BIO-REMEDIATION	9
Microbacterium esteraromaticum strain B24	COLONIZING_PLANT_SYSTEM	30
Microbacterium esteraromaticum strain B24	COMPETITIVE_EXCLUSION|CE	18
Microbacterium esteraromaticum strain B24	PHYTOHORMONE|PLANT_SIGNAL_PRODUCTION	11
Microbacterium esteraromaticum strain B24	PLANT_IMMUNE_RESPONSE_STIMULATION	1
Microbacterium esteraromaticum strain B24	STRESS_CONTROL|BIOCONTROL	20
Microbacterium foliorum strain 122	BIO-FERTILIZATION	10
Microbacterium foliorum strain 122	BIO-REMEDIATION	9
Microbacterium foliorum strain 122	COLONIZING_PLANT_SYSTEM	32
Microbacterium foliorum strain 122	COMPETITIVE_EXCLUSION|CE	18
Microbacterium foliorum strain 122	PHYTOHORMONE|PLANT_SIGNAL_PRODUCTION	9
Microbacterium foliorum strain 122	PLANT_IMMUNE_RESPONSE_STIMULATION	1
Microbacterium foliorum strain 122	STRESS_CONTROL|BIOCONTROL	19
Microbacterium foliorum strain NRRL B-24224	BIO-FERTILIZATION	11
Microbacterium foliorum strain NRRL B-24224	BIO-REMEDIATION	9
Microbacterium foliorum strain NRRL B-24224	COLONIZING_PLANT_SYSTEM	31
Microbacterium foliorum strain NRRL B-24224	COMPETITIVE_EXCLUSION|CE	18
Microbacterium foliorum strain NRRL B-24224	PHYTOHORMONE|PLANT_SIGNAL_PRODUCTION	9
Microbacterium foliorum strain NRRL B-24224	PLANT_IMMUNE_RESPONSE_STIMULATION	1
Microbacterium foliorum strain NRRL B-24224	STRESS_CONTROL|BIOCONTROL	20
Microbacterium hominis strain 01094	BIO-FERTILIZATION	13
Microbacterium hominis strain 01094	BIO-REMEDIATION	10
Microbacterium hominis strain 01094	COLONIZING_PLANT_SYSTEM	30
Microbacterium hominis strain 01094	COMPETITIVE_EXCLUSION|CE	17
Microbacterium hominis strain 01094	PHYTOHORMONE|PLANT_SIGNAL_PRODUCTION	10
Microbacterium hominis strain 01094	PLANT_IMMUNE_RESPONSE_STIMULATION	1
Microbacterium hominis strain 01094	STRESS_CONTROL|BIOCONTROL	19
Microbacterium lemovicicum strain Viu22	BIO-FERTILIZATION	11
Microbacterium lemovicicum strain Viu22	BIO-REMEDIATION	10
Microbacterium lemovicicum strain Viu22	COLONIZING_PLANT_SYSTEM	30
Microbacterium lemovicicum strain Viu22	COMPETITIVE_EXCLUSION|CE	17
Microbacterium lemovicicum strain Viu22	PHYTOHORMONE|PLANT_SIGNAL_PRODUCTION	10
Microbacterium lemovicicum strain Viu22	PLANT_IMMUNE_RESPONSE_STIMULATION	1
Microbacterium lemovicicum strain Viu22	STRESS_CONTROL|BIOCONTROL	20
Microbacterium oleivorans strain A9	BIO-FERTILIZATION	12
Microbacterium oleivorans strain A9	BIO-REMEDIATION	9
Microbacterium oleivorans strain A9	COLONIZING_PLANT_SYSTEM	31
Microbacterium oleivorans strain A9	COMPETITIVE_EXCLUSION|CE	17
Microbacterium oleivorans strain A9	PHYTOHORMONE|PLANT_SIGNAL_PRODUCTION	10
Microbacterium oleivorans strain A9	PLANT_IMMUNE_RESPONSE_STIMULATION	1
Microbacterium oleivorans strain A9	STRESS_CONTROL|BIOCONTROL	20
Microbacterium oleivorans strain I46	BIO-FERTILIZATION	11
Microbacterium oleivorans strain I46	BIO-REMEDIATION	9
Microbacterium oleivorans strain I46	COLONIZING_PLANT_SYSTEM	33
Microbacterium oleivorans strain I46	COMPETITIVE_EXCLUSION|CE	17
Microbacterium oleivorans strain I46	PHYTOHORMONE|PLANT_SIGNAL_PRODUCTION	10
Microbacterium oleivorans strain I46	PLANT_IMMUNE_RESPONSE_STIMULATION	1
Microbacterium oleivorans strain I46	STRESS_CONTROL|BIOCONTROL	19
Microbacterium oryzae strain MB-10	BIO-FERTILIZATION	11
Microbacterium oryzae strain MB-10	BIO-REMEDIATION	9
Microbacterium oryzae strain MB-10	COLONIZING_PLANT_SYSTEM	32
Microbacterium oryzae strain MB-10	COMPETITIVE_EXCLUSION|CE	18
Microbacterium oryzae strain MB-10	PHYTOHORMONE|PLANT_SIGNAL_PRODUCTION	9
Microbacterium oryzae strain MB-10	PLANT_IMMUNE_RESPONSE_STIMULATION	1
Microbacterium oryzae strain MB-10	STRESS_CONTROL|BIOCONTROL	20
Microbacterium oxydans strain HG3	BIO-FERTILIZATION	11
Microbacterium oxydans strain HG3	BIO-REMEDIATION	10
Microbacterium oxydans strain HG3	COLONIZING_PLANT_SYSTEM	28
Microbacterium oxydans strain HG3	COMPETITIVE_EXCLUSION|CE	20
Microbacterium oxydans strain HG3	PHYTOHORMONE|PLANT_SIGNAL_PRODUCTION	9
Microbacterium oxydans strain HG3	PLANT_IMMUNE_RESPONSE_STIMULATION	1
Microbacterium oxydans strain HG3	STRESS_CONTROL|BIOCONTROL	20
Microbacterium oxydans strain VIU2A	BIO-FERTILIZATION	11
Microbacterium oxydans strain VIU2A	BIO-REMEDIATION	10
Microbacterium oxydans strain VIU2A	COLONIZING_PLANT_SYSTEM	28
Microbacterium oxydans strain VIU2A	COMPETITIVE_EXCLUSION|CE	18
Microbacterium oxydans strain VIU2A	PHYTOHORMONE|PLANT_SIGNAL_PRODUCTION	10
Microbacterium oxydans strain VIU2A	PLANT_IMMUNE_RESPONSE_STIMULATION	1
Microbacterium oxydans strain VIU2A	STRESS_CONTROL|BIOCONTROL	21
Microbacterium paludicola strain CC3	BIO-FERTILIZATION	12
Microbacterium paludicola strain CC3	BIO-REMEDIATION	9
Microbacterium paludicola strain CC3	COLONIZING_PLANT_SYSTEM	33
Microbacterium paludicola strain CC3	COMPETITIVE_EXCLUSION|CE	17
Microbacterium paludicola strain CC3	PHYTOHORMONE|PLANT_SIGNAL_PRODUCTION	9
Microbacterium paludicola strain CC3	PLANT_IMMUNE_RESPONSE_STIMULATION	1
Microbacterium paludicola strain CC3	STRESS_CONTROL|BIOCONTROL	19
Microbacterium sp. 1.5R	BIO-FERTILIZATION	11
Microbacterium sp. 1.5R	BIO-REMEDIATION	9
Microbacterium sp. 1.5R	COLONIZING_PLANT_SYSTEM	31
Microbacterium sp. 1.5R	COMPETITIVE_EXCLUSION|CE	18
Microbacterium sp. 1.5R	PHYTOHORMONE|PLANT_SIGNAL_PRODUCTION	9
Microbacterium sp. 1.5R	PLANT_IMMUNE_RESPONSE_STIMULATION	1
Microbacterium sp. 1.5R	STRESS_CONTROL|BIOCONTROL	20
Microbacterium sp. 4R-513	BIO-FERTILIZATION	11
Microbacterium sp. 4R-513	BIO-REMEDIATION	8
Microbacterium sp. 4R-513	COLONIZING_PLANT_SYSTEM	34
Microbacterium sp. 4R-513	COMPETITIVE_EXCLUSION|CE	17
Microbacterium sp. 4R-513	PHYTOHORMONE|PLANT_SIGNAL_PRODUCTION	10
Microbacterium sp. 4R-513	PLANT_IMMUNE_RESPONSE_STIMULATION	1
Microbacterium sp. 4R-513	STRESS_CONTROL|BIOCONTROL	18
Microbacterium sp. BH-3-3-3	BIO-FERTILIZATION	12
Microbacterium sp. BH-3-3-3	BIO-REMEDIATION	10
Microbacterium sp. BH-3-3-3	COLONIZING_PLANT_SYSTEM	31
Microbacterium sp. BH-3-3-3	COMPETITIVE_EXCLUSION|CE	17
Microbacterium sp. BH-3-3-3	PHYTOHORMONE|PLANT_SIGNAL_PRODUCTION	10
Microbacterium sp. BH-3-3-3	PLANT_IMMUNE_RESPONSE_STIMULATION	1
Microbacterium sp. BH-3-3-3	STRESS_CONTROL|BIOCONTROL	19
Microbacterium sp. JZ31	BIO-FERTILIZATION	12
Microbacterium sp. JZ31	BIO-REMEDIATION	8
Microbacterium sp. JZ31	COLONIZING_PLANT_SYSTEM	33
Microbacterium sp. JZ31	COMPETITIVE_EXCLUSION|CE	18
Microbacterium sp. JZ31	PHYTOHORMONE|PLANT_SIGNAL_PRODUCTION	9
Microbacterium sp. JZ31	PLANT_IMMUNE_RESPONSE_STIMULATION	1
Microbacterium sp. JZ31	STRESS_CONTROL|BIOCONTROL	19
Microbacterium sp. PAMC22086	BIO-FERTILIZATION	12
Microbacterium sp. PAMC22086	BIO-REMEDIATION	10
Microbacterium sp. PAMC22086	COLONIZING_PLANT_SYSTEM	26
Microbacterium sp. PAMC22086	COMPETITIVE_EXCLUSION|CE	18
Microbacterium sp. PAMC22086	PHYTOHORMONE|PLANT_SIGNAL_PRODUCTION	10
Microbacterium sp. PAMC22086	PLANT_IMMUNE_RESPONSE_STIMULATION	1
Microbacterium sp. PAMC22086	STRESS_CONTROL|BIOCONTROL	22
Microbacterium sp. PM5	BIO-FERTILIZATION	12
Microbacterium sp. PM5	BIO-REMEDIATION	8
Microbacterium sp. PM5	COLONIZING_PLANT_SYSTEM	30
Microbacterium sp. PM5	COMPETITIVE_EXCLUSION|CE	18
Microbacterium sp. PM5	PHYTOHORMONE|PLANT_SIGNAL_PRODUCTION	10
Microbacterium sp. PM5	PLANT_IMMUNE_RESPONSE_STIMULATION	1
Microbacterium sp. PM5	STRESS_CONTROL|BIOCONTROL	19
Microbacterium sp. TPU 3598	BIO-FERTILIZATION	11
Microbacterium sp. TPU 3598	BIO-REMEDIATION	10
Microbacterium sp. TPU 3598	COLONIZING_PLANT_SYSTEM	30
Microbacterium sp. TPU 3598	COMPETITIVE_EXCLUSION|CE	19
Microbacterium sp. TPU 3598	PHYTOHORMONE|PLANT_SIGNAL_PRODUCTION	9
Microbacterium sp. TPU 3598	PLANT_IMMUNE_RESPONSE_STIMULATION	1
Microbacterium sp. TPU 3598	STRESS_CONTROL|BIOCONTROL	20
Microbacterium sp. XT11	BIO-FERTILIZATION	11
Microbacterium sp. XT11	BIO-REMEDIATION	9
Microbacterium sp. XT11	COLONIZING_PLANT_SYSTEM	32
Microbacterium sp. XT11	COMPETITIVE_EXCLUSION|CE	18
Microbacterium sp. XT11	PHYTOHORMONE|PLANT_SIGNAL_PRODUCTION	9
Microbacterium sp. XT11	PLANT_IMMUNE_RESPONSE_STIMULATION	2
Microbacterium sp. XT11	STRESS_CONTROL|BIOCONTROL	20
Microbacterium sp. YJN-G	BIO-FERTILIZATION	11
Microbacterium sp. YJN-G	BIO-REMEDIATION	9
Microbacterium sp. YJN-G	COLONIZING_PLANT_SYSTEM	32
Microbacterium sp. YJN-G	COMPETITIVE_EXCLUSION|CE	18
Microbacterium sp. YJN-G	PHYTOHORMONE|PLANT_SIGNAL_PRODUCTION	10
Microbacterium sp. YJN-G	PLANT_IMMUNE_RESPONSE_STIMULATION	1
Microbacterium sp. YJN-G	STRESS_CONTROL|BIOCONTROL	19
Microbacterium testaceum StLB037	BIO-FERTILIZATION	11
Microbacterium testaceum StLB037	BIO-REMEDIATION	9
Microbacterium testaceum StLB037	COLONIZING_PLANT_SYSTEM	33
Microbacterium testaceum StLB037	COMPETITIVE_EXCLUSION|CE	17
Microbacterium testaceum StLB037	PHYTOHORMONE|PLANT_SIGNAL_PRODUCTION	10
Microbacterium testaceum StLB037	PLANT_IMMUNE_RESPONSE_STIMULATION	1
Microbacterium testaceum StLB037	STRESS_CONTROL|BIOCONTROL	18
Novosphingobium aromaticivorans DSM 12444	BIO-FERTILIZATION	15
Novosphingobium aromaticivorans DSM 12444	BIO-FERTILIZATION	14
Novosphingobium aromaticivorans DSM 12444	BIO-FERTILIZATION	14
Novosphingobium aromaticivorans DSM 12444	BIO-REMEDIATION	11
Novosphingobium aromaticivorans DSM 12444	BIO-REMEDIATION	11
Novosphingobium aromaticivorans DSM 12444	BIO-REMEDIATION	11
Novosphingobium aromaticivorans DSM 12444	COLONIZING_PLANT_SYSTEM	24
Novosphingobium aromaticivorans DSM 12444	COLONIZING_PLANT_SYSTEM	24
Novosphingobium aromaticivorans DSM 12444	COLONIZING_PLANT_SYSTEM	24
Novosphingobium aromaticivorans DSM 12444	COMPETITIVE_EXCLUSION|CE	19
Novosphingobium aromaticivorans DSM 12444	COMPETITIVE_EXCLUSION|CE	19
Novosphingobium aromaticivorans DSM 12444	COMPETITIVE_EXCLUSION|CE	19
Novosphingobium aromaticivorans DSM 12444	PHYTOHORMONE|PLANT_SIGNAL_PRODUCTION	11
Novosphingobium aromaticivorans DSM 12444	PHYTOHORMONE|PLANT_SIGNAL_PRODUCTION	11
Novosphingobium aromaticivorans DSM 12444	PHYTOHORMONE|PLANT_SIGNAL_PRODUCTION	11
Novosphingobium aromaticivorans DSM 12444	PLANT_IMMUNE_RESPONSE_STIMULATION	1
Novosphingobium aromaticivorans DSM 12444	PLANT_IMMUNE_RESPONSE_STIMULATION	1
Novosphingobium aromaticivorans DSM 12444	PLANT_IMMUNE_RESPONSE_STIMULATION	1
Novosphingobium aromaticivorans DSM 12444	STRESS_CONTROL|BIOCONTROL	20
Novosphingobium aromaticivorans DSM 12444	STRESS_CONTROL|BIOCONTROL	20
Novosphingobium aromaticivorans DSM 12444	STRESS_CONTROL|BIOCONTROL	20
Novosphingobium decolorationis strain 502str22	BIO-FERTILIZATION	14
Novosphingobium decolorationis strain 502str22	BIO-REMEDIATION	11
Novosphingobium decolorationis strain 502str22	COLONIZING_PLANT_SYSTEM	25
Novosphingobium decolorationis strain 502str22	COMPETITIVE_EXCLUSION|CE	20
Novosphingobium decolorationis strain 502str22	PHYTOHORMONE|PLANT_SIGNAL_PRODUCTION	9
Novosphingobium decolorationis strain 502str22	PLANT_IMMUNE_RESPONSE_STIMULATION	1
Novosphingobium decolorationis strain 502str22	STRESS_CONTROL|BIOCONTROL	19
Novosphingobium ginsenosidimutans strain FW-6	BIO-FERTILIZATION	14
Novosphingobium ginsenosidimutans strain FW-6	BIO-REMEDIATION	9
Novosphingobium ginsenosidimutans strain FW-6	COLONIZING_PLANT_SYSTEM	25
Novosphingobium ginsenosidimutans strain FW-6	COMPETITIVE_EXCLUSION|CE	19
Novosphingobium ginsenosidimutans strain FW-6	PHYTOHORMONE|PLANT_SIGNAL_PRODUCTION	11
Novosphingobium ginsenosidimutans strain FW-6	PLANT_IMMUNE_RESPONSE_STIMULATION	2
Novosphingobium ginsenosidimutans strain FW-6	STRESS_CONTROL|BIOCONTROL	21
Novosphingobium pentaromativorans US6-1	BIO-FERTILIZATION	13
Novosphingobium pentaromativorans US6-1	BIO-REMEDIATION	10
Novosphingobium pentaromativorans US6-1	COLONIZING_PLANT_SYSTEM	25
Novosphingobium pentaromativorans US6-1	COMPETITIVE_EXCLUSION|CE	20
Novosphingobium pentaromativorans US6-1	PHYTOHORMONE|PLANT_SIGNAL_PRODUCTION	10
Novosphingobium pentaromativorans US6-1	PLANT_IMMUNE_RESPONSE_STIMULATION	2
Novosphingobium pentaromativorans US6-1	STRESS_CONTROL|BIOCONTROL	20
Novosphingobium resinovorum strain SA1	BIO-FERTILIZATION	13
Novosphingobium resinovorum strain SA1	BIO-REMEDIATION	9
Novosphingobium resinovorum strain SA1	COLONIZING_PLANT_SYSTEM	25
Novosphingobium resinovorum strain SA1	COMPETITIVE_EXCLUSION|CE	20
Novosphingobium resinovorum strain SA1	PHYTOHORMONE|PLANT_SIGNAL_PRODUCTION	11
Novosphingobium resinovorum strain SA1	PLANT_IMMUNE_RESPONSE_STIMULATION	2
Novosphingobium resinovorum strain SA1	STRESS_CONTROL|BIOCONTROL	20
Novosphingobium sp. EMRT-2	BIO-FERTILIZATION	14
Novosphingobium sp. EMRT-2	BIO-REMEDIATION	10
Novosphingobium sp. EMRT-2	COLONIZING_PLANT_SYSTEM	23
Novosphingobium sp. EMRT-2	COMPETITIVE_EXCLUSION|CE	21
Novosphingobium sp. EMRT-2	PHYTOHORMONE|PLANT_SIGNAL_PRODUCTION	11
Novosphingobium sp. EMRT-2	PLANT_IMMUNE_RESPONSE_STIMULATION	1
Novosphingobium sp. EMRT-2	STRESS_CONTROL|BIOCONTROL	20
Novosphingobium sp. ES2-0	BIO-FERTILIZATION	13
Novosphingobium sp. ES2-1	PHYTOHORMONE|PLANT_SIGNAL_PRODUCTION	10
Novosphingobium sp. ES2-1	PLANT_IMMUNE_RESPONSE_STIMULATION	2
Novosphingobium sp. ES2-1	STRESS_CONTROL|BIOCONTROL	20
Novosphingobium sp. ES2-2	BIO-REMEDIATION	10
Novosphingobium sp. ES2-2	COLONIZING_PLANT_SYSTEM	24
Novosphingobium sp. ES2-2	COMPETITIVE_EXCLUSION|CE	18
Novosphingobium sp. Gsoil 351	BIO-FERTILIZATION	14
Novosphingobium sp. Gsoil 351	BIO-REMEDIATION	11
Novosphingobium sp. Gsoil 351	COLONIZING_PLANT_SYSTEM	25
Novosphingobium sp. Gsoil 351	COMPETITIVE_EXCLUSION|CE	19
Novosphingobium sp. Gsoil 351	PHYTOHORMONE|PLANT_SIGNAL_PRODUCTION	10
Novosphingobium sp. Gsoil 351	PLANT_IMMUNE_RESPONSE_STIMULATION	1
Novosphingobium sp. Gsoil 351	STRESS_CONTROL|BIOCONTROL	20
Novosphingobium sp. KA1	BIO-FERTILIZATION	13
Novosphingobium sp. KA1	BIO-REMEDIATION	8
Novosphingobium sp. KA1	COLONIZING_PLANT_SYSTEM	27
Novosphingobium sp. KA1	COMPETITIVE_EXCLUSION|CE	20
Novosphingobium sp. KA1	PHYTOHORMONE|PLANT_SIGNAL_PRODUCTION	10
Novosphingobium sp. KA1	PLANT_IMMUNE_RESPONSE_STIMULATION	2
Novosphingobium sp. KA1	STRESS_CONTROL|BIOCONTROL	20
Novosphingobium sp. P6W	BIO-FERTILIZATION	13
Novosphingobium sp. P6W	BIO-REMEDIATION	9
Novosphingobium sp. P6W	COLONIZING_PLANT_SYSTEM	24
Novosphingobium sp. P6W	COMPETITIVE_EXCLUSION|CE	20
Novosphingobium sp. P6W	PHYTOHORMONE|PLANT_SIGNAL_PRODUCTION	11
Novosphingobium sp. P6W	PLANT_IMMUNE_RESPONSE_STIMULATION	2
Novosphingobium sp. P6W	STRESS_CONTROL|BIOCONTROL	21
Novosphingobium sp. PP1Y	BIO-FERTILIZATION	13
Novosphingobium sp. PP1Y	BIO-REMEDIATION	13
Novosphingobium sp. PP1Y	COLONIZING_PLANT_SYSTEM	25
Novosphingobium sp. PP1Y	COMPETITIVE_EXCLUSION|CE	19
Novosphingobium sp. PP1Y	PHYTOHORMONE|PLANT_SIGNAL_PRODUCTION	9
Novosphingobium sp. PP1Y	PLANT_IMMUNE_RESPONSE_STIMULATION	1
Novosphingobium sp. PP1Y	STRESS_CONTROL|BIOCONTROL	19
Novosphingobium sp. Sx8-5 strain NBRC	BIO-FERTILIZATION	14
Novosphingobium sp. Sx8-5 strain NBRC	BIO-REMEDIATION	11
Novosphingobium sp. Sx8-5 strain NBRC	COLONIZING_PLANT_SYSTEM	25
Novosphingobium sp. Sx8-5 strain NBRC	COMPETITIVE_EXCLUSION|CE	19
Novosphingobium sp. Sx8-5 strain NBRC	PHYTOHORMONE|PLANT_SIGNAL_PRODUCTION	9
Novosphingobium sp. Sx8-5 strain NBRC	PLANT_IMMUNE_RESPONSE_STIMULATION	1
Novosphingobium sp. Sx8-5 strain NBRC	STRESS_CONTROL|BIOCONTROL	20
Novosphingobium sp. THN1	BIO-FERTILIZATION	14
Novosphingobium sp. THN1	BIO-REMEDIATION	10
Novosphingobium sp. THN1	COLONIZING_PLANT_SYSTEM	24
Novosphingobium sp. THN1	COMPETITIVE_EXCLUSION|CE	20
Novosphingobium sp. THN1	PHYTOHORMONE|PLANT_SIGNAL_PRODUCTION	10
Novosphingobium sp. THN1	PLANT_IMMUNE_RESPONSE_STIMULATION	2
Novosphingobium sp. THN1	STRESS_CONTROL|BIOCONTROL	21
Pandoraea apista strain DSM 16535	BIO-FERTILIZATION	16
Pandoraea apista strain DSM 16535	BIO-FERTILIZATION	16
Pandoraea apista strain DSM 16535	BIO-REMEDIATION	8
Pandoraea apista strain DSM 16535	BIO-REMEDIATION	8
Pandoraea apista strain DSM 16535	COLONIZING_PLANT_SYSTEM	26
Pandoraea apista strain DSM 16535	COLONIZING_PLANT_SYSTEM	26
Pandoraea apista strain DSM 16535	COMPETITIVE_EXCLUSION|CE	21
Pandoraea apista strain DSM 16535	COMPETITIVE_EXCLUSION|CE	21
Pandoraea apista strain DSM 16535	PHYTOHORMONE|PLANT_SIGNAL_PRODUCTION	9
Pandoraea apista strain DSM 16535	PHYTOHORMONE|PLANT_SIGNAL_PRODUCTION	9
Pandoraea apista strain DSM 16535	PLANT_IMMUNE_RESPONSE_STIMULATION	1
Pandoraea apista strain DSM 16535	PLANT_IMMUNE_RESPONSE_STIMULATION	1
Pandoraea apista strain DSM 16535	STRESS_CONTROL|BIOCONTROL	19
Pandoraea apista strain DSM 16535	STRESS_CONTROL|BIOCONTROL	19
Pandoraea apista strain TF80G25	BIO-FERTILIZATION	14
Pandoraea apista strain TF80G25	BIO-REMEDIATION	8
Pandoraea apista strain TF80G25	COLONIZING_PLANT_SYSTEM	26
Pandoraea apista strain TF80G25	COMPETITIVE_EXCLUSION|CE	21
Pandoraea apista strain TF80G25	PHYTOHORMONE|PLANT_SIGNAL_PRODUCTION	9
Pandoraea apista strain TF80G25	PLANT_IMMUNE_RESPONSE_STIMULATION	1
Pandoraea apista strain TF80G25	STRESS_CONTROL|BIOCONTROL	19
Pandoraea apista strain TF81F4	BIO-FERTILIZATION	16
Pandoraea apista strain TF81F4	BIO-REMEDIATION	8
Pandoraea apista strain TF81F4	COLONIZING_PLANT_SYSTEM	26
Pandoraea apista strain TF81F4	COMPETITIVE_EXCLUSION|CE	21
Pandoraea apista strain TF81F4	PHYTOHORMONE|PLANT_SIGNAL_PRODUCTION	9
Pandoraea apista strain TF81F4	PLANT_IMMUNE_RESPONSE_STIMULATION	1
Pandoraea apista strain TF81F4	STRESS_CONTROL|BIOCONTROL	19
Pandoraea faecigallinarum strain DSM 23572	BIO-FERTILIZATION	16
Pandoraea faecigallinarum strain DSM 23572	BIO-REMEDIATION	9
Pandoraea faecigallinarum strain DSM 23572	COLONIZING_PLANT_SYSTEM	26
Pandoraea faecigallinarum strain DSM 23572	COMPETITIVE_EXCLUSION|CE	21
Pandoraea faecigallinarum strain DSM 23572	PHYTOHORMONE|PLANT_SIGNAL_PRODUCTION	9
Pandoraea faecigallinarum strain DSM 23572	PLANT_IMMUNE_RESPONSE_STIMULATION	1
Pandoraea faecigallinarum strain DSM 23572	STRESS_CONTROL|BIOCONTROL	18
Pandoraea fibrosis strain 6399	BIO-FERTILIZATION	16
Pandoraea fibrosis strain 6399	BIO-REMEDIATION	9
Pandoraea fibrosis strain 6399	COLONIZING_PLANT_SYSTEM	26
Pandoraea fibrosis strain 6399	COMPETITIVE_EXCLUSION|CE	20
Pandoraea fibrosis strain 6399	PHYTOHORMONE|PLANT_SIGNAL_PRODUCTION	9
Pandoraea fibrosis strain 6399	PLANT_IMMUNE_RESPONSE_STIMULATION	1
Pandoraea fibrosis strain 6399	STRESS_CONTROL|BIOCONTROL	18
Pandoraea fibrosis strain 7641	BIO-FERTILIZATION	16
Pandoraea fibrosis strain 7641	BIO-REMEDIATION	9
Pandoraea fibrosis strain 7641	COLONIZING_PLANT_SYSTEM	26
Pandoraea fibrosis strain 7641	COMPETITIVE_EXCLUSION|CE	20
Pandoraea fibrosis strain 7641	PHYTOHORMONE|PLANT_SIGNAL_PRODUCTION	9
Pandoraea fibrosis strain 7641	PLANT_IMMUNE_RESPONSE_STIMULATION	1
Pandoraea fibrosis strain 7641	STRESS_CONTROL|BIOCONTROL	18
Pandoraea norimbergensis strain DSM 11628	BIO-FERTILIZATION	17
Pandoraea norimbergensis strain DSM 11628	BIO-REMEDIATION	9
Pandoraea norimbergensis strain DSM 11628	COLONIZING_PLANT_SYSTEM	25
Pandoraea norimbergensis strain DSM 11628	COMPETITIVE_EXCLUSION|CE	20
Pandoraea norimbergensis strain DSM 11628	PHYTOHORMONE|PLANT_SIGNAL_PRODUCTION	9
Pandoraea norimbergensis strain DSM 11628	PLANT_IMMUNE_RESPONSE_STIMULATION	1
Pandoraea norimbergensis strain DSM 11628	STRESS_CONTROL|BIOCONTROL	18
Pandoraea oxalativorans strain DSM 23570	BIO-FERTILIZATION	16
Pandoraea oxalativorans strain DSM 23570	BIO-REMEDIATION	8
Pandoraea oxalativorans strain DSM 23570	COLONIZING_PLANT_SYSTEM	25
Pandoraea oxalativorans strain DSM 23570	COMPETITIVE_EXCLUSION|CE	22
Pandoraea oxalativorans strain DSM 23570	PHYTOHORMONE|PLANT_SIGNAL_PRODUCTION	9
Pandoraea oxalativorans strain DSM 23570	PLANT_IMMUNE_RESPONSE_STIMULATION	1
Pandoraea oxalativorans strain DSM 23570	STRESS_CONTROL|BIOCONTROL	18
Pandoraea pnomenusa	BIO-FERTILIZATION	15
Pandoraea pnomenusa	BIO-REMEDIATION	9
Pandoraea pnomenusa	COLONIZING_PLANT_SYSTEM	27
Pandoraea pnomenusa	COMPETITIVE_EXCLUSION|CE	20
Pandoraea pnomenusa	PHYTOHORMONE|PLANT_SIGNAL_PRODUCTION	9
Pandoraea pnomenusa	PLANT_IMMUNE_RESPONSE_STIMULATION	1
Pandoraea pnomenusa	STRESS_CONTROL|BIOCONTROL	18
Pandoraea pnomenusa 3kgm	BIO-FERTILIZATION	15
Pandoraea pnomenusa 3kgm	BIO-REMEDIATION	9
Pandoraea pnomenusa 3kgm	COLONIZING_PLANT_SYSTEM	26
Pandoraea pnomenusa 3kgm	COMPETITIVE_EXCLUSION|CE	20
Pandoraea pnomenusa 3kgm	PHYTOHORMONE|PLANT_SIGNAL_PRODUCTION	9
Pandoraea pnomenusa 3kgm	PLANT_IMMUNE_RESPONSE_STIMULATION	1
Pandoraea pnomenusa 3kgm	STRESS_CONTROL|BIOCONTROL	19
Pandoraea pnomenusa strain DSM 16536	BIO-FERTILIZATION	15
Pandoraea pnomenusa strain DSM 16536	BIO-REMEDIATION	8
Pandoraea pnomenusa strain DSM 16536	COLONIZING_PLANT_SYSTEM	26
Pandoraea pnomenusa strain DSM 16536	COMPETITIVE_EXCLUSION|CE	20
Pandoraea pnomenusa strain DSM 16536	PHYTOHORMONE|PLANT_SIGNAL_PRODUCTION	10
Pandoraea pnomenusa strain DSM 16536	PLANT_IMMUNE_RESPONSE_STIMULATION	1
Pandoraea pnomenusa strain DSM 16536	STRESS_CONTROL|BIOCONTROL	19
Pandoraea pnomenusa strain M202	BIO-FERTILIZATION	15
Pandoraea pnomenusa strain M202	BIO-REMEDIATION	8
Pandoraea pnomenusa strain M202	COLONIZING_PLANT_SYSTEM	26
Pandoraea pnomenusa strain M202	COMPETITIVE_EXCLUSION|CE	21
Pandoraea pnomenusa strain M202	PHYTOHORMONE|PLANT_SIGNAL_PRODUCTION	9
Pandoraea pnomenusa strain M202	PLANT_IMMUNE_RESPONSE_STIMULATION	1
Pandoraea pnomenusa strain M202	STRESS_CONTROL|BIOCONTROL	19
Pandoraea pnomenusa strain MCB032	BIO-FERTILIZATION	15
Pandoraea pnomenusa strain MCB032	BIO-REMEDIATION	8
Pandoraea pnomenusa strain MCB032	COLONIZING_PLANT_SYSTEM	26
Pandoraea pnomenusa strain MCB032	COMPETITIVE_EXCLUSION|CE	21
Pandoraea pnomenusa strain MCB032	PHYTOHORMONE|PLANT_SIGNAL_PRODUCTION	9
Pandoraea pnomenusa strain MCB032	PLANT_IMMUNE_RESPONSE_STIMULATION	1
Pandoraea pnomenusa strain MCB032	STRESS_CONTROL|BIOCONTROL	18
Pandoraea pnomenusa strain RB38	BIO-FERTILIZATION	15
Pandoraea pnomenusa strain RB38	BIO-REMEDIATION	9
Pandoraea pnomenusa strain RB38	COLONIZING_PLANT_SYSTEM	26
Pandoraea pnomenusa strain RB38	COMPETITIVE_EXCLUSION|CE	20
Pandoraea pnomenusa strain RB38	PHYTOHORMONE|PLANT_SIGNAL_PRODUCTION	10
Pandoraea pnomenusa strain RB38	PLANT_IMMUNE_RESPONSE_STIMULATION	1
Pandoraea pnomenusa strain RB38	STRESS_CONTROL|BIOCONTROL	19
Pandoraea pnomenusa strain TF-18	BIO-FERTILIZATION	15
Pandoraea pnomenusa strain TF-18	BIO-REMEDIATION	8
Pandoraea pnomenusa strain TF-18	COLONIZING_PLANT_SYSTEM	26
Pandoraea pnomenusa strain TF-18	COMPETITIVE_EXCLUSION|CE	20
Pandoraea pnomenusa strain TF-18	PHYTOHORMONE|PLANT_SIGNAL_PRODUCTION	10
Pandoraea pnomenusa strain TF-18	PLANT_IMMUNE_RESPONSE_STIMULATION	1
Pandoraea pnomenusa strain TF-18	STRESS_CONTROL|BIOCONTROL	19
Pandoraea pulmonicola strain DSM 16583	BIO-FERTILIZATION	15
Pandoraea pulmonicola strain DSM 16583	BIO-REMEDIATION	9
Pandoraea pulmonicola strain DSM 16583	COLONIZING_PLANT_SYSTEM	26
Pandoraea pulmonicola strain DSM 16583	COMPETITIVE_EXCLUSION|CE	21
Pandoraea pulmonicola strain DSM 16583	PHYTOHORMONE|PLANT_SIGNAL_PRODUCTION	9
Pandoraea pulmonicola strain DSM 16583	PLANT_IMMUNE_RESPONSE_STIMULATION	1
Pandoraea pulmonicola strain DSM 16583	STRESS_CONTROL|BIOCONTROL	18
Pandoraea sp. XY-2	BIO-FERTILIZATION	16
Pandoraea sp. XY-2	BIO-REMEDIATION	9
Pandoraea sp. XY-2	COLONIZING_PLANT_SYSTEM	26
Pandoraea sp. XY-2	COMPETITIVE_EXCLUSION|CE	20
Pandoraea sp. XY-2	PHYTOHORMONE|PLANT_SIGNAL_PRODUCTION	9
Pandoraea sp. XY-2	PLANT_IMMUNE_RESPONSE_STIMULATION	1
Pandoraea sp. XY-2	STRESS_CONTROL|BIOCONTROL	19
Pandoraea sputorum strain DSM 21091	BIO-FERTILIZATION	16
Pandoraea sputorum strain DSM 21091	BIO-REMEDIATION	9
Pandoraea sputorum strain DSM 21091	COLONIZING_PLANT_SYSTEM	26
Pandoraea sputorum strain DSM 21091	COMPETITIVE_EXCLUSION|CE	20
Pandoraea sputorum strain DSM 21091	PHYTOHORMONE|PLANT_SIGNAL_PRODUCTION	9
Pandoraea sputorum strain DSM 21091	PLANT_IMMUNE_RESPONSE_STIMULATION	1
Pandoraea sputorum strain DSM 21091	STRESS_CONTROL|BIOCONTROL	18
Pandoraea sputorum strain NCTC13161	BIO-FERTILIZATION	16
Pandoraea sputorum strain NCTC13161	BIO-REMEDIATION	9
Pandoraea sputorum strain NCTC13161	COLONIZING_PLANT_SYSTEM	26
Pandoraea sputorum strain NCTC13161	COMPETITIVE_EXCLUSION|CE	20
Pandoraea sputorum strain NCTC13161	PHYTOHORMONE|PLANT_SIGNAL_PRODUCTION	9
Pandoraea sputorum strain NCTC13161	PLANT_IMMUNE_RESPONSE_STIMULATION	1
Pandoraea sputorum strain NCTC13161	STRESS_CONTROL|BIOCONTROL	18
Pandoraea thiooxydans strain ATSB16	BIO-FERTILIZATION	15
Pandoraea thiooxydans strain ATSB16	BIO-REMEDIATION	8
Pandoraea thiooxydans strain ATSB16	COLONIZING_PLANT_SYSTEM	26
Pandoraea thiooxydans strain ATSB16	COMPETITIVE_EXCLUSION|CE	21
Pandoraea thiooxydans strain ATSB16	PHYTOHORMONE|PLANT_SIGNAL_PRODUCTION	10
Pandoraea thiooxydans strain ATSB16	PLANT_IMMUNE_RESPONSE_STIMULATION	1
Pandoraea thiooxydans strain ATSB16	STRESS_CONTROL|BIOCONTROL	19
Pandoraea thiooxydans strain DSM 25325	BIO-FERTILIZATION	15
Pandoraea thiooxydans strain DSM 25325	BIO-REMEDIATION	8
Pandoraea thiooxydans strain DSM 25325	COLONIZING_PLANT_SYSTEM	26
Pandoraea thiooxydans strain DSM 25325	COMPETITIVE_EXCLUSION|CE	21
Pandoraea thiooxydans strain DSM 25325	PHYTOHORMONE|PLANT_SIGNAL_PRODUCTION	10
Pandoraea thiooxydans strain DSM 25325	PLANT_IMMUNE_RESPONSE_STIMULATION	1
Pandoraea thiooxydans strain DSM 25325	STRESS_CONTROL|BIOCONTROL	19
Pandoraea vervacti strain NS15	BIO-FERTILIZATION	15
Pandoraea vervacti strain NS15	BIO-REMEDIATION	9
Pandoraea vervacti strain NS15	COLONIZING_PLANT_SYSTEM	26
Pandoraea vervacti strain NS15	COMPETITIVE_EXCLUSION|CE	20
Pandoraea vervacti strain NS15	PHYTOHORMONE|PLANT_SIGNAL_PRODUCTION	9
Pandoraea vervacti strain NS15	PLANT_IMMUNE_RESPONSE_STIMULATION	1
Pandoraea vervacti strain NS15	STRESS_CONTROL|BIOCONTROL	19
Stenotrophomonas nitritireducens strain 2001	BIO-FERTILIZATION	13
Stenotrophomonas nitritireducens strain 2001	BIO-REMEDIATION	10
Stenotrophomonas nitritireducens strain 2001	COLONIZING_PLANT_SYSTEM	24
Stenotrophomonas nitritireducens strain 2001	COMPETITIVE_EXCLUSION|CE	23
Stenotrophomonas nitritireducens strain 2001	PHYTOHORMONE|PLANT_SIGNAL_PRODUCTION	9
Stenotrophomonas nitritireducens strain 2001	PLANT_IMMUNE_RESPONSE_STIMULATION	1
Stenotrophomonas nitritireducens strain 2001	STRESS_CONTROL|BIOCONTROL	21
Stenotrophomonas pavanii strain Y	BIO-FERTILIZATION	13
Stenotrophomonas pavanii strain Y	BIO-FERTILIZATION	13
Stenotrophomonas pavanii strain Y	BIO-REMEDIATION	9
Stenotrophomonas pavanii strain Y	BIO-REMEDIATION	9
Stenotrophomonas pavanii strain Y	COLONIZING_PLANT_SYSTEM	24
Stenotrophomonas pavanii strain Y	COLONIZING_PLANT_SYSTEM	24
Stenotrophomonas pavanii strain Y	COMPETITIVE_EXCLUSION|CE	24
Stenotrophomonas pavanii strain Y	COMPETITIVE_EXCLUSION|CE	24
Stenotrophomonas pavanii strain Y	PHYTOHORMONE|PLANT_SIGNAL_PRODUCTION	9
Stenotrophomonas pavanii strain Y	PHYTOHORMONE|PLANT_SIGNAL_PRODUCTION	9
Stenotrophomonas pavanii strain Y	PLANT_IMMUNE_RESPONSE_STIMULATION	1
Stenotrophomonas pavanii strain Y	PLANT_IMMUNE_RESPONSE_STIMULATION	1
Stenotrophomonas pavanii strain Y	STRESS_CONTROL|BIOCONTROL	21
Stenotrophomonas pavanii strain Y	STRESS_CONTROL|BIOCONTROL	21
Stenotrophomonas rhizophila strain Bl2-2	BIO-FERTILIZATION	13
Stenotrophomonas rhizophila strain Bl2-2	BIO-FERTILIZATION	13
Stenotrophomonas rhizophila strain Bl2-2	BIO-REMEDIATION	8
Stenotrophomonas rhizophila strain Bl2-2	BIO-REMEDIATION	8
Stenotrophomonas rhizophila strain Bl2-2	COLONIZING_PLANT_SYSTEM	25
Stenotrophomonas rhizophila strain Bl2-2	COLONIZING_PLANT_SYSTEM	25
Stenotrophomonas rhizophila strain Bl2-2	COMPETITIVE_EXCLUSION|CE	22
Stenotrophomonas rhizophila strain Bl2-2	COMPETITIVE_EXCLUSION|CE	22
Stenotrophomonas rhizophila strain Bl2-2	PHYTOHORMONE|PLANT_SIGNAL_PRODUCTION	9
Stenotrophomonas rhizophila strain Bl2-2	PHYTOHORMONE|PLANT_SIGNAL_PRODUCTION	9
Stenotrophomonas rhizophila strain Bl2-2	PLANT_IMMUNE_RESPONSE_STIMULATION	1
Stenotrophomonas rhizophila strain Bl2-2	PLANT_IMMUNE_RESPONSE_STIMULATION	1
Stenotrophomonas rhizophila strain Bl2-2	STRESS_CONTROL|BIOCONTROL	22
Stenotrophomonas rhizophila strain Bl2-2	STRESS_CONTROL|BIOCONTROL	22
Stenotrophomonas rhizophila strain JC1	BIO-FERTILIZATION	13
Stenotrophomonas rhizophila strain JC1	BIO-REMEDIATION	10
Stenotrophomonas rhizophila strain JC1	COLONIZING_PLANT_SYSTEM	23
Stenotrophomonas rhizophila strain JC1	COMPETITIVE_EXCLUSION|CE	22
Stenotrophomonas rhizophila strain JC1	PHYTOHORMONE|PLANT_SIGNAL_PRODUCTION	9
Stenotrophomonas rhizophila strain JC1	PLANT_IMMUNE_RESPONSE_STIMULATION	1
Stenotrophomonas rhizophila strain JC1	STRESS_CONTROL|BIOCONTROL	21
Stenotrophomonas rhizophila strain QL-P4	BIO-FERTILIZATION	13
Stenotrophomonas rhizophila strain QL-P4	BIO-REMEDIATION	8
Stenotrophomonas rhizophila strain QL-P4	COLONIZING_PLANT_SYSTEM	25
Stenotrophomonas rhizophila strain QL-P4	COMPETITIVE_EXCLUSION|CE	22
Stenotrophomonas rhizophila strain QL-P4	PHYTOHORMONE|PLANT_SIGNAL_PRODUCTION	9
Stenotrophomonas rhizophila strain QL-P4	PLANT_IMMUNE_RESPONSE_STIMULATION	1
Stenotrophomonas rhizophila strain QL-P4	STRESS_CONTROL|BIOCONTROL	22
Stenotrophomonas sp. 169	BIO-FERTILIZATION	12
Stenotrophomonas sp. 169	BIO-REMEDIATION	8
Stenotrophomonas sp. 169	COLONIZING_PLANT_SYSTEM	26
Stenotrophomonas sp. 169	COMPETITIVE_EXCLUSION|CE	23
Stenotrophomonas sp. 169	PHYTOHORMONE|PLANT_SIGNAL_PRODUCTION	9
Stenotrophomonas sp. 169	PLANT_IMMUNE_RESPONSE_STIMULATION	1
Stenotrophomonas sp. 169	STRESS_CONTROL|BIOCONTROL	21
Stenotrophomonas sp. 364	BIO-FERTILIZATION	13
Stenotrophomonas sp. 364	BIO-REMEDIATION	9
Stenotrophomonas sp. 364	COLONIZING_PLANT_SYSTEM	24
Stenotrophomonas sp. 364	COMPETITIVE_EXCLUSION|CE	23
Stenotrophomonas sp. 364	PHYTOHORMONE|PLANT_SIGNAL_PRODUCTION	8
Stenotrophomonas sp. 364	PLANT_IMMUNE_RESPONSE_STIMULATION	1
Stenotrophomonas sp. 364	STRESS_CONTROL|BIOCONTROL	21
Stenotrophomonas sp. ASS1	BIO-FERTILIZATION	14
Stenotrophomonas sp. ASS1	BIO-REMEDIATION	10
Stenotrophomonas sp. ASS1	COLONIZING_PLANT_SYSTEM	22
Stenotrophomonas sp. ASS1	COMPETITIVE_EXCLUSION|CE	24
Stenotrophomonas sp. ASS1	PHYTOHORMONE|PLANT_SIGNAL_PRODUCTION	9
Stenotrophomonas sp. ASS1	PLANT_IMMUNE_RESPONSE_STIMULATION	1
Stenotrophomonas sp. ASS1	STRESS_CONTROL|BIOCONTROL	21
Stenotrophomonas sp. CW117	BIO-FERTILIZATION	13
Stenotrophomonas sp. CW117	BIO-REMEDIATION	8
Stenotrophomonas sp. CW117	COLONIZING_PLANT_SYSTEM	23
Stenotrophomonas sp. CW117	COMPETITIVE_EXCLUSION|CE	22
Stenotrophomonas sp. CW117	PHYTOHORMONE|PLANT_SIGNAL_PRODUCTION	10
Stenotrophomonas sp. CW117	PLANT_IMMUNE_RESPONSE_STIMULATION	1
Stenotrophomonas sp. CW117	STRESS_CONTROL|BIOCONTROL	21
Stenotrophomonas sp. DR822	BIO-FERTILIZATION	13
Stenotrophomonas sp. DR822	BIO-REMEDIATION	9
Stenotrophomonas sp. DR822	COLONIZING_PLANT_SYSTEM	24
Stenotrophomonas sp. DR822	COMPETITIVE_EXCLUSION|CE	24
Stenotrophomonas sp. DR822	PHYTOHORMONE|PLANT_SIGNAL_PRODUCTION	9
Stenotrophomonas sp. DR822	PLANT_IMMUNE_RESPONSE_STIMULATION	1
Stenotrophomonas sp. DR822	STRESS_CONTROL|BIOCONTROL	21
Stenotrophomonas sp. KCTC 12332	BIO-FERTILIZATION	13
Stenotrophomonas sp. KCTC 12332	BIO-REMEDIATION	10
Stenotrophomonas sp. KCTC 12332	COLONIZING_PLANT_SYSTEM	24
Stenotrophomonas sp. KCTC 12332	COMPETITIVE_EXCLUSION|CE	23
Stenotrophomonas sp. KCTC 12332	PHYTOHORMONE|PLANT_SIGNAL_PRODUCTION	9
Stenotrophomonas sp. KCTC 12332	PLANT_IMMUNE_RESPONSE_STIMULATION	1
Stenotrophomonas sp. KCTC 12332	STRESS_CONTROL|BIOCONTROL	21
Stenotrophomonas sp. LM091	BIO-FERTILIZATION	13
Stenotrophomonas sp. LM091	BIO-REMEDIATION	9
Stenotrophomonas sp. LM091	COLONIZING_PLANT_SYSTEM	25
Stenotrophomonas sp. LM091	COMPETITIVE_EXCLUSION|CE	22
Stenotrophomonas sp. LM091	PHYTOHORMONE|PLANT_SIGNAL_PRODUCTION	8
Stenotrophomonas sp. LM091	PLANT_IMMUNE_RESPONSE_STIMULATION	1
Stenotrophomonas sp. LM091	STRESS_CONTROL|BIOCONTROL	21
Stenotrophomonas sp. NA06056	BIO-FERTILIZATION	13
Stenotrophomonas sp. NA06056	BIO-REMEDIATION	9
Stenotrophomonas sp. NA06056	COLONIZING_PLANT_SYSTEM	22
Stenotrophomonas sp. NA06056	COMPETITIVE_EXCLUSION|CE	24
Stenotrophomonas sp. NA06056	PHYTOHORMONE|PLANT_SIGNAL_PRODUCTION	9
Stenotrophomonas sp. NA06056	PLANT_IMMUNE_RESPONSE_STIMULATION	1
Stenotrophomonas sp. NA06056	STRESS_CONTROL|BIOCONTROL	21
Stenotrophomonas sp. PAMC25021	BIO-FERTILIZATION	13
Stenotrophomonas sp. PAMC25021	BIO-REMEDIATION	10
Stenotrophomonas sp. PAMC25021	COLONIZING_PLANT_SYSTEM	23
Stenotrophomonas sp. PAMC25021	COMPETITIVE_EXCLUSION|CE	23
Stenotrophomonas sp. PAMC25021	PHYTOHORMONE|PLANT_SIGNAL_PRODUCTION	9
Stenotrophomonas sp. PAMC25021	PLANT_IMMUNE_RESPONSE_STIMULATION	1
Stenotrophomonas sp. PAMC25021	STRESS_CONTROL|BIOCONTROL	21
Stenotrophomonas sp. SI-NJAU-1	BIO-FERTILIZATION	13
Stenotrophomonas sp. SI-NJAU-1	BIO-REMEDIATION	9
Stenotrophomonas sp. SI-NJAU-1	COLONIZING_PLANT_SYSTEM	24
Stenotrophomonas sp. SI-NJAU-1	COMPETITIVE_EXCLUSION|CE	23
Stenotrophomonas sp. SI-NJAU-1	PHYTOHORMONE|PLANT_SIGNAL_PRODUCTION	9
Stenotrophomonas sp. SI-NJAU-1	PLANT_IMMUNE_RESPONSE_STIMULATION	1
Stenotrophomonas sp. SI-NJAU-1	STRESS_CONTROL|BIOCONTROL	21
Stenotrophomonas sp. WZN-1	BIO-FERTILIZATION	13
Stenotrophomonas sp. WZN-1	BIO-REMEDIATION	10
Stenotrophomonas sp. WZN-1	COLONIZING_PLANT_SYSTEM	23
Stenotrophomonas sp. WZN-1	COMPETITIVE_EXCLUSION|CE	23
Stenotrophomonas sp. WZN-1	PHYTOHORMONE|PLANT_SIGNAL_PRODUCTION	9
Stenotrophomonas sp. WZN-1	PLANT_IMMUNE_RESPONSE_STIMULATION	1
Stenotrophomonas sp. WZN-1	STRESS_CONTROL|BIOCONTROL	21

## Sheet: Table S4
Table S4. Biosynthetic gene clusters identified from the 169 publicly genomic sequences available for soil bacteria
Access Number	Strains	Regions	BGC_families	start	stop	region_length	Most similar known cluster		Similarity
NZ_CP014007.2	Kosakonia oryzae strain Ola 51	Region 1	arylpolyene	280388	323984	43596	APE-Ec	Other	0.94
NZ_CP014007.2	Kosakonia oryzae strain Ola 51	Region 2	thiopeptide	3485547	3511957	26410	O-antigen	Saccharide	0.14
NZ_CP014007.2	Kosakonia oryzae strain Ola 51	Region 3	NRPS	3880334	3924221	43887	turnerbactin	NRP	0.3
NZ_CP014007.2	Kosakonia oryzae strain Ola 51	Region 4	ladderane	4683233	4725791	42558	-	-	-
NZ_CP014007.2	Kosakonia oryzae strain Ola 51	Region 5	siderophore	4726307	4740908	14601	xanthoferrin	Other	0.71
NZ_CP014007.2	Kosakonia oryzae strain Ola 51	Region 6	RiPP-like	5355764	5366387	10623	-	-	-
NZ_CP015113.1	Kosakonia radicincitans strain GXGL-4A	Region 1	siderophore	322508	337109	14601	xanthoferrin	Other	0.71
NZ_CP015113.1	Kosakonia radicincitans strain GXGL-4A	Region 2	ladderane	338553	381111	42558	-	-	-
NZ_CP015113.1	Kosakonia radicincitans strain GXGL-4A	Region 3	NRPS	1288163	1332050	43887	turnerbactin	NRP	0.3
NZ_CP015113.1	Kosakonia radicincitans strain GXGL-4A	Region 4	thiopeptide	1678920	1705336	26416	O-antigen	Saccharide	0.14
NZ_CP015113.1	Kosakonia radicincitans strain GXGL-4A	Region 5	arylpolyene	5002876	5046472	43596	APE-Ec	Other	0.94
NZ_CP015113.1	Kosakonia radicincitans strain GXGL-4A	Region 6	RiPP-like	5363918	5374541	10623	-	-	-
NZ_CP045300.1	Kosakonia arachidis strain KACC 18508	Region 1	thiopeptide	1299533	1325823	26290	O-antigen	Saccharide	0.14
NZ_CP045300.1	Kosakonia arachidis strain KACC 18508	Region 2	NRPS	1675334	1719221	43887	turnerbactin	NRP	0.3
NZ_CP045300.1	Kosakonia arachidis strain KACC 18508	Region 3	siderophore	2464230	2478831	14601	vibrioferrin	Other	0.6
NZ_CP045300.1	Kosakonia arachidis strain KACC 18508	Region 4	RiPP-like	3114267	3124890	10623	-	-	-
NZ_CP063425.1	Kosakonia pseudosacchari strain BDA62-3	Region 1	RiPP-like	18651	29274	10623	-	-	-
NZ_CP063425.1	Kosakonia pseudosacchari strain BDA62-3	Region 2	NRPS	1276472	1319993	43521	turnerbactin	NRP	0.3
NZ_CP063425.1	Kosakonia pseudosacchari strain BDA62-3	Region 3	thiopeptide	1651769	1678061	26292	O-antigen	Saccharide	0.14
NZ_CP063425.1	Kosakonia pseudosacchari strain BDA62-3	Region 4	arylpolyene,ladderane	1723023	1765581	42558	taxlllaid-A	NRP	0.08
NZ_CP063425.1	Kosakonia pseudosacchari strain BDA62-3	Region 5	NRPS	4080341	4127251	46910	ralsolamycin	NRP-+-Polyketide	0.4
NZ_CP016337.1	Kosakonia sacchari strain BO-1	Region 1	arylpolyene,ladderane	1301069	1343627	42558	taxlllaid-A	NRP	0.08
NZ_CP016337.1	Kosakonia sacchari strain BO-1	Region 2	thiopeptide	1388594	1414886	26292	O-antigen	Saccharide	0.14
NZ_CP016337.1	Kosakonia sacchari strain BO-1	Region 3	NRPS	1741483	1783547	42064	turnerbactin	NRP	0.3
NZ_CP016337.1	Kosakonia sacchari strain BO-1	Region 4	RiPP-like	3170695	3181318	10623	-	-	-
NZ_CP016337.1	Kosakonia sacchari strain BO-1	Region 5	NRPS	3876897	3919236	42339	-	-	-
NZ_CP018016.1	Kosakonia radicincitans DSM 16656	Region 1	arylpolyene	267689	311285	43596	APE-Ec	Other	0.94
NZ_CP018016.1	Kosakonia radicincitans DSM 16656	Region 2	thiopeptide	3702732	3729148	26416	O-antigen	Saccharide	0.14
NZ_CP018016.1	Kosakonia radicincitans DSM 16656	Region 3	NRPS	4076885	4120772	43887	turnerbactin	NRP	0.3
NZ_CP018016.1	Kosakonia radicincitans DSM 16656	Region 4	ladderane	4944015	4986573	42558	-	-	-
NZ_CP018016.1	Kosakonia radicincitans DSM 16656	Region 5	siderophore	4988017	5002618	14601	xanthoferrin	Other	0.71
NZ_CP018016.1	Kosakonia radicincitans DSM 16656	Region 6	RiPP-like	5757163	5767786	10623	-	-	-
NZ_CP007215.2	Kosakonia sacchari SP1	Region 1	NRPS	709852	753575	43723	xenotetrapeptide	NRP	1
NZ_CP007215.2	Kosakonia sacchari SP1	Region 2	arylpolyene,ladderane	3049888	3092446	42558	taxlllaid-A	NRP	0.08
NZ_CP007215.2	Kosakonia sacchari SP1	Region 3	thiopeptide	3137407	3163699	26292	O-antigen	Saccharide	0.14
NZ_CP007215.2	Kosakonia sacchari SP1	Region 4	NRPS	3523353	3567240	43887	turnerbactin	NRP	0.3
NZ_CP007215.2	Kosakonia sacchari SP1	Region 5	RiPP-like	4840782	4851405	10623	-	-	-
NZ_CP025697.1	Kosakonia sp. MUSA4	Region 1	siderophore,ladderane	402936	459824	56888	vibrioferrin	Other	0.6
NZ_CP025697.1	Kosakonia sp. MUSA4	Region 2	NRPS	1301789	1345676	43887	turnerbactin	NRP	0.3
NZ_CP025697.1	Kosakonia sp. MUSA4	Region 3	thiopeptide	1693457	1719747	26290	O-antigen	Saccharide	0.14
NZ_CP025697.1	Kosakonia sp. MUSA4	Region 4	RRE-containing	4573126	4594253	21127	-	-	-
NZ_CP025697.1	Kosakonia sp. MUSA4	Region 5	RiPP-like	5462064	5472687	10623	-	-	-
NZ_CP035129.1	Kosakonia radicincitans GXGL-4A	Region 1	redox-cofactor	234177	256336	22159	lankacidin-C	NRP-+-Polyketide	0.13
NZ_CP035129.1	Kosakonia radicincitans GXGL-4A	Region 2	NRPS	667803	739572	71769	teicoplanin	NRP:Glycopeptide	0.03
NZ_CP035129.1	Kosakonia radicincitans GXGL-4A	Region 3	terpene	2791588	2815166	23578	carotenoid	Terpene	1
NZ_CP035129.1	Kosakonia radicincitans GXGL-4A	Region 4	ladderane	2916613	2959171	42558	-	-	-
NZ_CP035129.1	Kosakonia radicincitans GXGL-4A	Region 5	thiopeptide	3014926	3041216	26290	O-antigen	Saccharide	0.14
NZ_CP035129.1	Kosakonia radicincitans GXGL-4A	Region 6	NRPS	3366823	3410710	43887	turnerbactin	NRP	0.3
NZ_CP035129.1	Kosakonia radicincitans GXGL-4A	Region 7	RiPP-like	4622274	4632897	10623	-	-	-
NC_023018.2	Pandoraea pnomenusa RB-44	Region 1	RiPP-like	1237888	1247544	9656	-	-	-
NC_023018.2	Pandoraea pnomenusa RB-44	Region 2	terpene,phosphonate	1483284	1532212	48928	phosphinothricintripeptide	NRP	0.06
NC_023018.2	Pandoraea pnomenusa RB-44	Region 3	RiPP-like	2566365	2577195	10830	-	-	-
NC_023018.2	Pandoraea pnomenusa RB-44	Region 4	terpene	3011165	3032049	20884	-	-	-
NC_023018.2	Pandoraea pnomenusa RB-44	Region 5	hserlactone	3512112	3531314	19202	-	-	-
NC_023018.2	Pandoraea pnomenusa RB-44	Region 6	hserlactone	3768787	3789572	20785	-	-	-
NC_023018.2	Pandoraea pnomenusa RB-44	Region 7	betalactone	4003746	4035597	31851	-	-	-
NZ_CP007506.3	Pandoraea pnomenusa RB38	Region 1	terpene,phosphonate	1558127	1607880	49753	phosphinothricintripeptide	NRP	0.06
NZ_CP007506.3	Pandoraea pnomenusa RB38	Region 2	RiPP-like	2565131	2575961	10830	-	-	-
NZ_CP007506.3	Pandoraea pnomenusa RB38	Region 3	terpene	3010360	3031244	20884	-	-	-
NZ_CP007506.3	Pandoraea pnomenusa RB38	Region 4	hserlactone	3538925	3559284	20359	-	-	-
NZ_CP007506.3	Pandoraea pnomenusa RB38	Region 5	hserlactone	3796790	3817575	20785	-	-	-
NZ_CP007506.3	Pandoraea pnomenusa RB38	Region 6	betalactone	4030533	4062384	31851	-	-	-
NZ_CP014839.1	Pandoraea thiooxydans ATSB16	Region 1	terpene	1020740	1043345	22605	malleobactin-A-/-malleobactin-B-/-malleobactin-C-/-malleobactin-D	NRP:NRP-siderophore	0.14
NZ_CP014839.1	Pandoraea thiooxydans ATSB16	Region 2	betalactone	1689838	1722771	32933	pradimicin-A	Polyketide	0.07
NZ_CP014839.1	Pandoraea thiooxydans ATSB16	Region 3	terpene	1745966	1766544	20578	FR901228	NRP:Cyclic-depsipeptide-+-Polyketide:Modular-type-I	0.14
NZ_CP014839.1	Pandoraea thiooxydans ATSB16	Region 4	arylpolyene	1782765	1823973	41208	-	-	-
NZ_CP014839.1	Pandoraea thiooxydans ATSB16	Region 5	NRPS-like	2177847	2220645	42798	-	-	-
NZ_CP014839.1	Pandoraea thiooxydans ATSB16	Region 6	ectoine	2261641	2272039	10398	ectoine	Other	0.66
NZ_CP014839.1	Pandoraea thiooxydans ATSB16	Region 7	redox-cofactor	3469599	3491841	22242	-	-	-
NZ_CP014839.1	Pandoraea thiooxydans ATSB16	Region 8	terpene	3708527	3729588	21061	N-acyloxyacyl-glutamine	Other	0.5
NZ_CP011568.3	Pandoraea thiooxydans DSM 25325	Region 1	terpene	1402034	1424639	22605	malleobactin-A-/-malleobactin-B-/-malleobactin-C-/-malleobactin-D	NRP:NRP-siderophore	0.14
NZ_CP011568.3	Pandoraea thiooxydans DSM 25325	Region 2	betalactone	2071132	2104065	32933	pradimicin-A	Polyketide	0.07
NZ_CP011568.3	Pandoraea thiooxydans DSM 25325	Region 3	terpene	2127260	2147838	20578	FR901228	NRP:Cyclic-depsipeptide-+-Polyketide:Modular-type-I	0.14
NZ_CP011568.3	Pandoraea thiooxydans DSM 25325	Region 4	arylpolyene	2164059	2205267	41208	-	-	-
NZ_CP011568.3	Pandoraea thiooxydans DSM 25325	Region 5	NRPS-like	2559141	2601939	42798	-	-	-
NZ_CP011568.3	Pandoraea thiooxydans DSM 25325	Region 6	ectoine	2642935	2653333	10398	ectoine	Other	0.66
NZ_CP011568.3	Pandoraea thiooxydans DSM 25325	Region 7	redox-cofactor	3850893	3873135	22242	-	-	-
NZ_CP011568.3	Pandoraea thiooxydans DSM 25325	Region 8	terpene	4089821	4110882	21061	N-acyloxyacyl-glutamine	Other	0.5
NZ_CP042219.1	Pandoraea pnomenusa TF-18	Region 1	terpene,phosphonate	1433042	1481985	48943	phosphinothricintripeptide	NRP	0.06
NZ_CP042219.1	Pandoraea pnomenusa TF-18	Region 2	RiPP-like	2441340	2452170	10830	-	-	-
NZ_CP042219.1	Pandoraea pnomenusa TF-18	Region 3	terpene	2985821	3006705	20884	-	-	-
NZ_CP042219.1	Pandoraea pnomenusa TF-18	Region 4	hserlactone	3532037	3552098	20061	-	-	-
NZ_CP042219.1	Pandoraea pnomenusa TF-18	Region 5	hserlactone	3793478	3814263	20785	-	-	-
NZ_CP010897.2	Pandoraea vervacti NS15	Region 1	RiPP-like	222000	232809	10809	-	-	-
NZ_CP010897.2	Pandoraea vervacti NS15	Region 2	NRPS-like	1199366	1241596	42230	fragin	NRP	0.5
NZ_CP010897.2	Pandoraea vervacti NS15	Region 3	terpene,phosphonate	1603839	1657782	53943	malleobactin-A-/-malleobactin-B-/-malleobactin-C-/-malleobactin-D	NRP:NRP-siderophore	0.14
NZ_CP010897.2	Pandoraea vervacti NS15	Region 4	RiPP-like	2663698	2674528	10830	-	-	-
NZ_CP010897.2	Pandoraea vervacti NS15	Region 5	arylpolyene	3089234	3134702	45468	aryl-polyenes	Other	0.33
NZ_CP010897.2	Pandoraea vervacti NS15	Region 6	terpene	3216048	3236923	20875	colicin-V	RiPP	0.01
NZ_CP010897.2	Pandoraea vervacti NS15	Region 7	NRPS	3510297	3575985	65688	crochelin-A	NRP-+-Polyketide	0.19
NZ_CP010897.2	Pandoraea vervacti NS15	Region 8	hserlactone	3751793	3772229	20436	L-2-amino-4-methoxy-trans-3-butenoic-acid	NRP	0.3
NZ_CP010897.2	Pandoraea vervacti NS15	Region 9	hserlactone	4027152	4047835	20683	-	-	-
NZ_CP011253.3	Pandoraea oxalativorans DSM-23570	Region 1	betalactone	851984	877650	25666	-	-	-
NZ_CP011253.3	Pandoraea oxalativorans DSM-23570	Region 2	NRPS-like	1142003	1184866	42863	fragin	NRP	0.5
NZ_CP011253.3	Pandoraea oxalativorans DSM-23570	Region 3	terpene,phosphonate	1540835	1595747	54912	phosphinothricintripeptide	NRP	0.06
NZ_CP011253.3	Pandoraea oxalativorans DSM-23570	Region 4	RiPP-like	2585308	2596135	10827	-	-	-
NZ_CP011253.3	Pandoraea oxalativorans DSM-23570	Region 5	arylpolyene	3057543	3102996	45453	APE-Vf	Other	0.3
NZ_CP011253.3	Pandoraea oxalativorans DSM-23570	Region 6	terpene	3164463	3185338	20875	-	-	-
NZ_CP011253.3	Pandoraea oxalativorans DSM-23570	Region 7	NRPS	3466002	3531612	65610	crochelin-A	NRP-+-Polyketide	0.23
NZ_CP011253.3	Pandoraea oxalativorans DSM-23570	Region 8	hserlactone	3749034	3769022	19988	-	-	-
NZ_CP011253.3	Pandoraea oxalativorans DSM-23570	Region 9	hserlactone	4014825	4035493	20668	-	-	-
NZ_CP011253.3	Pandoraea oxalativorans DSM-23570	Region 10	T1PKS	4571591	4619354	47763	-	-	-
NZ_CP007597.1	Stenotrophomonas rhizophila DSM 14405	Region 1	arylpolyene	77712	121332	43620	APE-Vf	Other	0.45
NZ_CP007597.1	Stenotrophomonas rhizophila DSM 14405	Region 2	NRPS	2167165	2211112	43947	streptobactin	NRP	0.23
NZ_CP007597.1	Stenotrophomonas rhizophila DSM 14405	Region 3	lanthipeptide-class-ii	2293746	2316640	22894	-	-	-
NZ_CP007597.1	Stenotrophomonas rhizophila DSM 14405	Region 4	RRE-containing,RiPP-like	3019441	3044470	25029	-	-	-
NZ_CP007597.1	Stenotrophomonas rhizophila DSM 14405	Region 5	LAP	3723033	3745131	22098	-	-	-
NZ_CP017483.1	Stenotrophomonas sp. LM091	Region 1	NRPS	135644	179555	43911	qinichelins	NRP	0.11
NZ_CP017483.1	Stenotrophomonas sp. LM091	Region 2	arylpolyene	1994635	2038249	43614	APE-Vf	Other	0.45
NZ_CP017483.1	Stenotrophomonas sp. LM091	Region 3	LAP	2873009	2895107	22098	-	-	-
NZ_CP017483.1	Stenotrophomonas sp. LM091	Region 4	RiPP-like	3542677	3553519	10842	-	-	-
NZ_CP077679.1	Stenotrophomonas maltophilia Col1	Region 1	RiPP-like	1175148	1184336	9188	-	-	-
NZ_CP077679.1	Stenotrophomonas maltophilia Col1	Region 2	RiPP-like	1457399	1468274	10875	-	-	-
NZ_CP077679.1	Stenotrophomonas maltophilia Col1	Region 3	lanthipeptide-class-ii	1681541	1704438	22897	-	-	-
NZ_CP077679.1	Stenotrophomonas maltophilia Col1	Region 4	lassopeptide	2231483	2254038	22555	-	-	-
NZ_CP077679.1	Stenotrophomonas maltophilia Col1	Region 5	NRPS	2445640	2489530	43890	streptobactin	NRP	0.17
NZ_CP077679.1	Stenotrophomonas maltophilia Col1	Region 6	arylpolyene	4270321	4313923	43602	APE-Ec	Other	0.47
NZ_CP067993.1	Stenotrophomonas maltophilia soil isolate DHHJ	Region 1	RiPP-like	1423015	1430013	6998	-	-	-
NZ_CP067993.1	Stenotrophomonas maltophilia soil isolate DHHJ	Region 2	lanthipeptide-class-ii	1650145	1673042	22897	-	-	-
NZ_CP067993.1	Stenotrophomonas maltophilia soil isolate DHHJ	Region 3	lassopeptide	2308172	2330726	22554	-	-	-
NZ_CP067993.1	Stenotrophomonas maltophilia soil isolate DHHJ	Region 4	NRPS	2564853	2608743	43890	streptobactin	NRP	0.17
NZ_CP067993.1	Stenotrophomonas maltophilia soil isolate DHHJ	Region 5	arylpolyene,RiPP-like	4495289	4538891	43602	APE-Ec	Other	0.47
NZ_CP015612.1	Stenotrophomonas maltophilia OUC_Est10	Region 1	RiPP-like	1213469	1222619	9150
NZ_CP015612.1	Stenotrophomonas maltophilia OUC_Est10	Region 2	RiPP-like	1510937	1521812	10875
NZ_CP015612.1	Stenotrophomonas maltophilia OUC_Est10	Region 3	lanthipeptide-class-ii	1731764	1754661	22897	dipeptide aldehydes	NRP	0.11
NZ_CP015612.1	Stenotrophomonas maltophilia OUC_Est10	Region 4	lassopeptide	2316157	2338711	22554
NZ_CP015612.1	Stenotrophomonas maltophilia OUC_Est10	Region 5	NRPS	2582128	2626018	43890	streptobactin	NRP	0.17
NZ_CP015612.1	Stenotrophomonas maltophilia OUC_Est10	Region 6	arylpolyene	4475414	4519016	43602	APE Ec	Other	0.42
NZ_CP003811.1	Methylobacterium oryzae CBMB20	Region 1	NRPS-like	237957	280574	42617
NZ_CP003811.1	Methylobacterium oryzae CBMB20	Region 2	redox-cofactor	661939	684163	22224
NZ_CP003811.1	Methylobacterium oryzae CBMB20	Region 3	T1PKS	1144448	1191890	47442
NZ_CP003811.1	Methylobacterium oryzae CBMB20	Region 4	NRPS	1532112	1603523	71411	cichopeptin	NRP	0.46
NZ_CP003811.1	Methylobacterium oryzae CBMB20	Region 5	NRPS-like	1713831	1754020	40189	taiwachelin	NRP	0.16
NZ_CP003811.1	Methylobacterium oryzae CBMB20	Region 6	terpene	2724964	2743874	18910
NZ_CP003811.1	Methylobacterium oryzae CBMB20	Region 7	terpene	3223250	3243582	20332	carotenoid	Terpene	1
NZ_CP003811.1	Methylobacterium oryzae CBMB20	Region 8	terpene	3593510	3614950	21440
NZ_CP003811.1	Methylobacterium oryzae CBMB20	Region 9	terpene	5978787	6003872	25085
NZ_CP003811.1	Methylobacterium oryzae CBMB20	Region 10	NAPAA	6089759	6123826	34067
NZ_CP003811.1	Methylobacterium oryzae CBMB20	Region 11	hserlactone	6271313	6286629	15316
NZ_CP047607.1	Methylobacterium NI91	Region 1	redox-cofactor	1818142	1840393	22251
NZ_CP047607.1	Methylobacterium NI91	Region 2	T1PKS,terpene	1892573	1939979	47406
NZ_CP047607.1	Methylobacterium NI91	Region 3	terpene	3006657	3026526	19869	asukamycin	Polyketide:Type II	0.04
NZ_CP047607.1	Methylobacterium NI91	Region 4	terpene	3511867	3531426	19559
NZ_CP047607.1	Methylobacterium NI91	Region 5	siderophore	3922876	3937616	14740
NZ_CP047607.1	Methylobacterium NI91	Region 6	NAPAA	4231815	4265921	34106
NZ_CP047607.1	Methylobacterium NI91	Region 7	terpene	4529637	4550533	20896
NZ_CP047607.1	Methylobacterium NI91	Region 8	hserlactone	4909549	4930184	20635
NZ_CP047607.1	Methylobacterium NI91	Region 9	NRPS	5030153	5073650	43497
NZ_CP047608.1	Methylobacterium sp. _CLZ	Region 1	redox-cofactor	1818133	1840384	22251
NZ_CP047608.1	Methylobacterium sp. _CLZ	Region 2	T1PKS,terpene	1892564	1939970	47406
NZ_CP047608.1	Methylobacterium sp. _CLZ	Region 3	terpene	3006648	3026517	19869	asukamycin	Polyketide:Type II	0.04
NZ_CP047608.1	Methylobacterium sp. _CLZ	Region 4	terpene	3511859	3531418	19559
NZ_CP047608.1	Methylobacterium sp. _CLZ	Region 5	siderophore	3922863	3937603	14740
NZ_CP047608.1	Methylobacterium sp. _CLZ	Region 6	NAPAA	4231803	4265909	34106
NZ_CP047608.1	Methylobacterium sp. _CLZ	Region 7	terpene	4529621	4550517	20896
NZ_CP047608.1	Methylobacterium sp. _CLZ	Region 8	hserlactone	4909534	4930169	20635
NZ_CP047608.1	Methylobacterium sp. _CLZ	Region 9	NRPS	5030139	5073636	43497
NZ_CP029173.1	Methylobacterium sp. DM1	Region 1	T1PKS,NRPS-like	457323	507512	50189	exopolysaccharide	Saccharide	0.08
NZ_CP029173.1	Methylobacterium sp. DM1	Region 2	redox-cofactor	2193752	2216003	22251
NZ_CP029173.1	Methylobacterium sp. DM1	Region 3	T1PKS,terpene	2259302	2306708	47406
NZ_CP029173.1	Methylobacterium sp. DM1	Region 4	terpene	3515941	3535814	19873	asukamycin	Polyketide:Type II	0.04
NZ_CP029173.1	Methylobacterium sp. DM1	Region 5	siderophore	4412315	4427055	14740
NZ_CP029173.1	Methylobacterium sp. DM1	Region 6	NAPAA	4590282	4624388	34106
NZ_CP029173.1	Methylobacterium sp. DM1	Region 7	terpene	4890616	4911512	20896
NZ_CP029173.1	Methylobacterium sp. DM1	Region 8	hserlactone	5247711	5268346	20635
NZ_CP029173.1	Methylobacterium sp. DM1	Region 9	NRPS	5364152	5406053	41901
NZ_CP015368.1	Methylobacterium phyllosphaerae CBMB27	Region 1	redox-cofactor	16093	38317	22224
NZ_CP015368.1	Methylobacterium phyllosphaerae CBMB27	Region 2	T1PKS	475785	523227	47442
NZ_CP015368.1	Methylobacterium phyllosphaerae CBMB27	Region 3	NRPS	857412	953557	96145	xenoamicin A / xenoamicin B	NRP:Cyclic depsipeptide	0.2
NZ_CP015368.1	Methylobacterium phyllosphaerae CBMB27	Region 4	NRPS-like	1033722	1074559	40837	taiwachelin	NRP	0.16
NZ_CP015368.1	Methylobacterium phyllosphaerae CBMB27	Region 5	terpene	2012367	2031263	18896
NZ_CP015368.1	Methylobacterium phyllosphaerae CBMB27	Region 6	terpene	2433792	2454280	20488	carotenoid	Terpene	1
NZ_CP015368.1	Methylobacterium phyllosphaerae CBMB27	Region 7	terpene	5022256	5046947	24691
NZ_CP015368.1	Methylobacterium phyllosphaerae CBMB27	Region 8	NAPAA	5133220	5167287	34067
NZ_CP015368.1	Methylobacterium phyllosphaerae CBMB27	Region 9	hserlactone	5315049	5335672	20623
NZ_CP015368.1	Methylobacterium phyllosphaerae CBMB27	Region 10	NRPS-like	5569224	5612166	42942
NZ_CP015368.1	Methylobacterium phyllosphaerae CBMB27	Region 11	terpene	5953073	5975010	21937
NC_011894.1	Methylobacterium nodulans ORS 2060	Region 1	NAGGN	145626	160313	14687
NC_011894.1	Methylobacterium nodulans ORS 2060	Region 2	hserlactone	309896	327486	17590
NC_011894.1	Methylobacterium nodulans ORS 2060	Region 3	hserlactone	1001250	1020796	19546
NC_011894.1	Methylobacterium nodulans ORS 2060	Region 4	hserlactone	1063130	1083501	20371
NC_011894.1	Methylobacterium nodulans ORS 2060	Region 5	hserlactone	1850389	1870994	20605	N-tetradecanoyl tyrosine	Other	0.06
NC_011894.1	Methylobacterium nodulans ORS 2060	Region 6	T1PKS	2027256	2074710	47454
NC_011894.1	Methylobacterium nodulans ORS 2060	Region 7	terpene	2292323	2311989	19666
NC_011894.1	Methylobacterium nodulans ORS 2060	Region 8	LAP	4743143	4766893	23750
NC_011894.1	Methylobacterium nodulans ORS 2060	Region 9	oligosaccharide	5419836	5456146	36310
NC_011894.1	Methylobacterium nodulans ORS 2060	Region 10	NAPAA	5937777	5971808	34031
NC_011894.1	Methylobacterium nodulans ORS 2060	Region 11	redox-cofactor	6082458	6104704	22246
NC_011894.1	Methylobacterium nodulans ORS 2060	Region 12	siderophore	7030285	7046813	16528	staphylobactin	Other	0.12
NC_011894.1	Methylobacterium nodulans ORS 2060	Region 13	terpene	7215782	7240939	25157
NZ_CP029550.1	Methylobacterium durans 17SD2-17	Region 1	terpene	221885	241720	19835	carotenoid	Terpene	1
NZ_CP029550.1	Methylobacterium durans 17SD2-17	Region 2	siderophore	1466353	1481060	14707	ochrobactin	Other	0.71
NZ_CP029550.1	Methylobacterium durans 17SD2-17	Region 3	hserlactone	2987800	3008246	20446
NZ_CP029550.1	Methylobacterium durans 17SD2-17	Region 4	terpene,T1PKS	4189052	4248555	59503	malleobactin A / malleobactin B / malleobactin C / malleobactin D	NRP:NRP siderophore	0.07
NZ_CP029550.1	Methylobacterium durans 17SD2-17	Region 5	NAPAA	4389581	4423666	34085
NZ_CP029550.1	Methylobacterium durans 17SD2-17	Region 6	redox-cofactor	4475207	4497431	22224
NZ_CP029550.1	Methylobacterium durans 17SD2-17	Region 7	terpene	6235717	6256529	20812
NZ_CP029553.1	Methylobacterium terrae 17Sr1-28	Region 1	NAPAA	128697	162809	34112
NZ_CP029553.1	Methylobacterium terrae 17Sr1-28	Region 2	terpene	1121795	1142316	20521	carotenoid	Terpene	1
NZ_CP029553.1	Methylobacterium terrae 17Sr1-28	Region 3	hserlactone	2354444	2374309	19865
NZ_CP029553.1	Methylobacterium terrae 17Sr1-28	Region 4	terpene	3727331	3747311	19980
NZ_CP029553.1	Methylobacterium terrae 17Sr1-28	Region 5	redox-cofactor	3838949	3861223	22274
NZ_CP029553.1	Methylobacterium terrae 17Sr1-28	Region 6	terpene,T1PKS	5396060	5454177	58117
NZ_CP029553.1	Methylobacterium terrae 17Sr1-28	Region 7	hserlactone	6037291	6057950	20659
NZ_CP043538.1	Methylobacterium mesophilicum SR1.6/6	Region 1	NAPAA	662169	696236	34067
NZ_CP043538.1	Methylobacterium mesophilicum SR1.6/6	Region 2	hserlactone	2234265	2254888	20623
NZ_CP043538.1	Methylobacterium mesophilicum SR1.6/6	Region 3	terpene	2792541	2812914	20373	carotenoid	Terpene	1
NZ_CP043538.1	Methylobacterium mesophilicum SR1.6/6	Region 4	redox-cofactor	3428188	3450415	22227
NZ_CP043538.1	Methylobacterium mesophilicum SR1.6/6	Region 5	NRPS-like	3596184	3638190	42006	cupriachelin	NRP:NRP siderophore	0.17
NZ_CP043538.1	Methylobacterium mesophilicum SR1.6/6	Region 6	terpene	4177294	4196255	18961
NZ_CP043538.1	Methylobacterium mesophilicum SR1.6/6	Region 7	terpene	5089458	5114543	25085
NZ_CP043538.1	Methylobacterium mesophilicum SR1.6/6	Region 8	T1PKS	5407097	5454538	47441
NZ_CP029551.1	Methylobacterium radiodurans 17Sr1-43	Region 1	terpene	3834203	3854169	19966	carotenoid	Terpene	1
NZ_CP029551.1	Methylobacterium radiodurans 17Sr1-43	Region 2	redox-cofactor	3957759	3979983	22224
NZ_CP029551.1	Methylobacterium radiodurans 17Sr1-43	Region 3	NRPS-like	4700538	4741840	41302	taiwachelin	NRP	0.16
NZ_CP029551.1	Methylobacterium radiodurans 17Sr1-43	Region 4	hserlactone	4791799	4812431	20632
NZ_CP029551.1	Methylobacterium radiodurans 17Sr1-43	Region 5	terpene	4815836	4834587	18751
NZ_CP029551.1	Methylobacterium radiodurans 17Sr1-43	Region 6	T1PKS	5097095	5144537	47442	undecylprodigiosin	NRP + Polyketide	0.09
NZ_CP029551.1	Methylobacterium radiodurans 17Sr1-43	Region 7	terpene	5233874	5259060	25186	malleobactin A / malleobactin B / malleobactin C / malleobactin D	NRP:NRP siderophore	0.07
NZ_CP029551.1	Methylobacterium radiodurans 17Sr1-43	Region 8	NAPAA	5325588	5359679	34091
NZ_AP024146.1	Methylobacterium indicum VL1	Region 1	hserlactone	105689	126483	20794
NZ_CP043628.1	Methylobacterium aquaticum BG2	No results found on input.
NZ_AP014704.1	Methylobacterium aquaticum MA-22A	Region 1	terpene	345058	365597	20539
NZ_AP014704.1	Methylobacterium aquaticum MA-22A	Region 2	hserlactone	671174	691842	20668
NZ_AP014704.1	Methylobacterium aquaticum MA-22A	Region 3	redox-cofactor	961737	983986	22249
NZ_AP014704.1	Methylobacterium aquaticum MA-22A	Region 4	T1PKS	1037633	1085069	47436
NZ_AP014704.1	Methylobacterium aquaticum MA-22A	Region 5	terpene	1742430	1761921	19491
NZ_AP014704.1	Methylobacterium aquaticum MA-22A	Region 6	NAPAA	3105970	3140079	34109
NZ_AP014704.1	Methylobacterium aquaticum MA-22A	Region 7	terpene	4871512	4896662	25150
NZ_AP014704.1	Methylobacterium aquaticum MA-22A	Region 8	siderophore	4911501	4927963	16462	staphylobactin	Other	0.12
NC_010511.1	Methylobacterium sp. 4-46	Region 1	indole,RiPP-like	100083	121204	21121
NC_010511.1	Methylobacterium sp. 4-46	Region 2	T1PKS,NRPS-like,resorcinol	170492	235265	64773
NC_010511.1	Methylobacterium sp. 4-46	Region 3	T1PKS	366148	413578	47430
NC_010511.1	Methylobacterium sp. 4-46	Region 4	RiPP-like	619656	628415	8759
NC_010511.1	Methylobacterium sp. 4-46	Region 5	NRPS-like	1890065	1931644	41579	chejuenolide A / chejuenolide B	Polyketide	0.07
NC_010511.1	Methylobacterium sp. 4-46	Region 6	terpene	2752213	2772287	20074
NC_010511.1	Methylobacterium sp. 4-46	Region 7	NAGGN	2966585	2981259	14674
NC_010511.1	Methylobacterium sp. 4-46	Region 8	NRPS-like	3173563	3214829	41266	lysocin	NRP	0.09
NC_010511.1	Methylobacterium sp. 4-46	Region 9	terpene	4156717	4176364	19647	carotenoid	Terpene	1
NC_010511.1	Methylobacterium sp. 4-46	Region 10	LAP	4405731	4429478	23747
NC_010511.1	Methylobacterium sp. 4-46	Region 11	siderophore	5539019	5553695	14676	ochrobactin	Other	0.71
NC_010511.1	Methylobacterium sp. 4-46	Region 12	NAPAA	5832137	5866192	34055
NC_010511.1	Methylobacterium sp. 4-46	Region 13	hserlactone	5983137	6003742	20605	N-tetradecanoyl tyrosine	Other	0.06
NC_010511.1	Methylobacterium sp. 4-46	Region 14	T3PKS	6182665	6223723	41058
NC_010511.1	Methylobacterium sp. 4-46	Region 15	redox-cofactor	6317393	6339707	22314
NC_010511.1	Methylobacterium sp. 4-46	Region 16	RiPP-like	6627387	6638238	10851
NC_010511.1	Methylobacterium sp. 4-46	Region 17	terpene	6963249	6988365	25116	malleobactin A / malleobactin B / malleobactin C / malleobactin D	NRP:NRP siderophore	0.07
NZ_CP029552.1	Methylobacterium sp. strain 17Sr1-1	Region 1	hserlactone	1401574	1421618	20044
NZ_CP029552.1	Methylobacterium sp. strain 17Sr1-1	Region 2	NAPAA	2733574	2767656	34082	chejuenolide A / chejuenolide B	Polyketide	0.07
NZ_CP029552.1	Methylobacterium sp. strain 17Sr1-1	Region 3	redox-cofactor	2971554	2993794	22240
NZ_CP029552.1	Methylobacterium sp. strain 17Sr1-1	Region 4	siderophore	3996045	4010784	14739
NZ_CP029552.1	Methylobacterium sp. strain 17Sr1-1	Region 5	terpene	5184029	5204298	20269	carotenoid	Terpene	1
NZ_CP029552.1	Methylobacterium sp. strain 17Sr1-1	Region 6	hserlactone	5703324	5721929	18605
NZ_CP029552.1	Methylobacterium sp. strain 17Sr1-1	Region 7	T1PKS,terpene	5736642	5795169	58527
NZ_CP029552.1	Methylobacterium sp. strain 17Sr1-1	Region 8	terpene	6138084	6158950	20866
NZ_CP029552.1	Methylobacterium sp. strain 17Sr1-1	Region 9	hserlactone	6233019	6253618	20599
NZ_CP042823.1	Methylobacterium sp. WL1	Region 1	terpene	763306	783637	20331
NZ_CP042823.1	Methylobacterium sp. WL1	Region 2	T1PKS	2306658	2354103	47445
NZ_CP042823.1	Methylobacterium sp. WL1	Region 3	redox-cofactor	2683575	2705814	22239
NZ_CP042823.1	Methylobacterium sp. WL1	Region 4	terpene	3058740	3077377	18637	carotenoid	Terpene	1
NZ_CP042823.1	Methylobacterium sp. WL1	Region 5	hserlactone	3452734	3472353	19619
NZ_CP042823.1	Methylobacterium sp. WL1	Region 6	NAPAA	3581085	3615179	34094
NZ_CP042823.1	Methylobacterium sp. WL1	Region 7	siderophore	3765295	3780044	14749	ochrobactin	Other	0.71
NZ_CP042823.1	Methylobacterium sp. WL1	Region 8	hserlactone	4643335	4663019	19684
NZ_CP042823.1	Methylobacterium sp. WL1	Region 9	terpene	5876510	5901610	25100
NZ_CP042823.1	Methylobacterium sp. WL1	Region 10	hserlactone	6197349	6215463	18114
NZ_CP006992.1	Methylobacterium sp. AMS5	Region 1	redox-cofactor	1847187	1869438	22251
NZ_CP006992.1	Methylobacterium sp. AMS5	Region 2	T1PKS,terpene	1912836	1960242	47406
NZ_CP006992.1	Methylobacterium sp. AMS5	Region 3	terpene	3148830	3169274	20444	carotenoid	Terpene	1
NZ_CP006992.1	Methylobacterium sp. AMS5	Region 4	siderophore	4020547	4035296	14749
NZ_CP006992.1	Methylobacterium sp. AMS5	Region 5	NAPAA	4245622	4279704	34082
NZ_CP006992.1	Methylobacterium sp. AMS5	Region 6	terpene	4546141	4567037	20896
NZ_CP006992.1	Methylobacterium sp. AMS5	Region 7	hserlactone	4992751	5013386	20635
NZ_CP006992.1	Methylobacterium sp. AMS5	Region 8	NRPS	5128110	5171556	43446
NC_007794.1	Novosphingobium aromaticivorans DSM 12444	Region 1	terpene	1903169	1927394	24225	zeaxanthin	Terpene	0.66
NC_007794.1	Novosphingobium aromaticivorans DSM 12444	Region 2	ranthipeptide	3230527	3251981	21454
NC_007794.1	Novosphingobium aromaticivorans DSM 12444	Region 3	lassopeptide	3453030	3475488	22458	S-layer glycan	Saccharide	0.2
NZ_CP017075.1	Novosphingobium resinovorum SA1	Region 1	hserlactone,lassopeptide	1336819	1360604	23785
NZ_CP017075.1	Novosphingobium resinovorum SA1	Region 2	terpene	2018870	2043650	24780	carotenoid	Terpene	0.33
NZ_CP017075.1	Novosphingobium resinovorum SA1	Region 3	NRPS-like,T1PKS	3217916	3269201	51285	diutan polysaccharide	Saccharide	0.16
NZ_CP017075.1	Novosphingobium resinovorum SA1	Region 4	lassopeptide,RRE-containing	3445084	3468919	23835
NZ_CP046120.1	Novosphingobium sp. Gsoil 351	Region 1	terpene	534229	558488	24259	carotenoid	Terpene	0.2
NZ_CP046120.1	Novosphingobium sp. Gsoil 351	Region 2	hserlactone,lassopeptide	1157148	1182561	25413
NZ_CP046120.1	Novosphingobium sp. Gsoil 351	Region 3	T3PKS	1898192	1939223	41031	amphi-enterobactin 1 / amphi-enterobactin 2 / amphi-enterobactin 3 / amphi-enterobactin 4	NRP	0.08
NZ_CP046120.1	Novosphingobium sp. Gsoil 351	Region 4	RiPP-like	2746038	2756868	10830
NZ_CP046120.1	Novosphingobium sp. Gsoil 351	Region 5	betalactone	3378461	3410251	31790
NZ_CP030352.1	Novosphingobium sp. P6W	Region 1	terpene	781762	806494	24732	carotenoid	Terpene	0.33
NZ_CP030352.1	Novosphingobium sp. P6W	Region 2	lassopeptide	932251	954458	22207
NZ_CP030352.1	Novosphingobium sp. P6W	Region 3	hserlactone,lassopeptide	1785988	1816257	30269
NZ_CP030352.1	Novosphingobium sp. P6W	Region 4	RRE-containing,lassopeptide	3066506	3090356	23850
NZ_CP030353.1	Novosphingobium sp. P6W	Region 1	T3PKS	102864	143952	41088	entolysin	NRP	0.08
NZ_CP030353.1	Novosphingobium sp. P6W	Region 2	resorcinol	487794	528945	41151
NZ_CP030353.1	Novosphingobium sp. P6W	Region 3	ectoine	622530	632955	10425	ectoine	Other	0.66
NZ_CP030353.1	Novosphingobium sp. P6W	Region 4	T1PKS,NRPS-like	2126349	2177521	51172
NZ_CP018863.1	Arthrobacter crystallopoietes DSM 20117	Region 1	NAPAA	1458016	1490115	32099
NZ_CP018863.1	Arthrobacter crystallopoietes DSM 20117	Region 2	ectoine	1660261	1670659	10398	ectoine	Other	1
NZ_CP018863.1	Arthrobacter crystallopoietes DSM 20117	Region 3	siderophore	2390971	2402917	11946	desferrioxamin B / desferrioxamine E	Other	0.66
NZ_CP018863.1	Arthrobacter crystallopoietes DSM 20117	Region 4	RiPP-like	2417278	2428096	10818
NZ_CP018863.1	Arthrobacter crystallopoietes DSM 20117	Region 5	NAPAA	3627854	3661236	33382	stenothricin	NRP:Cyclic depsipeptide	0.31
NZ_CP018863.1	Arthrobacter crystallopoietes DSM 20117	Region 6	betalactone	3694965	3723282	28317	microansamycin	Polyketide	0.07
NZ_CP018863.1	Arthrobacter crystallopoietes DSM 20117	Region 7	T3PKS,NAPAA	3981974	4040423	58449	stenothricin	NRP:Cyclic depsipeptide	0.13
NZ_CP018863.1	Arthrobacter crystallopoietes DSM 20117	Region 8	NAPAA	4510916	4545148	34232
NZ_CP018863.1	Arthrobacter crystallopoietes DSM 20117	Region 9	NRPS-like	4558627	4601191	42564
NZ_CP029642.1	Arthrobacter dokdonellae	Region 1	T3PKS	1743033	1784226	41193	foxicins A-D	NRP + Polyketide	0.04
NZ_CP029642.1	Arthrobacter dokdonellae	Region 2	betalactone	2017371	2044200	26829	microansamycin	Polyketide	0.07
NZ_CP029642.1	Arthrobacter dokdonellae	Region 3	terpene	3451637	3472572	20935	carotenoid	Terpene	0.21
NZ_CP013745.1	Arthrobacter alpinus A3	Region 1	T3PKS	770674	811846	41172	kinamycin	Polyketide	0.08
NZ_CP013745.1	Arthrobacter alpinus A3	Region 2	NAPAA	945890	979771	33881	stenothricin	NRP:Cyclic depsipeptide	0.22
NZ_CP013745.1	Arthrobacter alpinus A3	Region 3	siderophore	1027465	1039336	11871	desferrioxamine E	Other	1
NZ_CP013745.1	Arthrobacter alpinus A3	Region 4	NRPS	1449304	1499737	50433	meilingmycin	Polyketide	0.03
NZ_CP013745.1	Arthrobacter alpinus A3	Region 5	betalactone	1895900	1921344	25444	microansamycin	Polyketide	0.07
NZ_CP013745.1	Arthrobacter alpinus A3	Region 6	terpene	2274941	2295846	20905	carotenoid	Terpene	0.21
NZ_CP013745.1	Arthrobacter alpinus A3	Region 7	RRE-containing	4126881	4147948	21067
NZ_CP040018.1	Arthrobacter sp. 24S4-2	Region 1	siderophore	315079	326923	11844	desferrioxamin B / desferrioxamine E	Other	0.66
NZ_CP040018.1	Arthrobacter sp. 24S4-2	Region 2	betalactone	1888532	1913877	25345	microansamycin	Polyketide	0.07
NZ_CP040018.1	Arthrobacter sp. 24S4-2	Region 3	T3PKS	3093743	3134873	41130
NZ_CP072014.1	Arthrobacter citreus NEB 577	Region 1	ectoine	1032341	1042739	10398	ectoine	Other	1
NZ_CP072014.1	Arthrobacter citreus NEB 577	Region 2	siderophore	1687989	1699950	11961	desferrioxamin B	Other	0.8
NZ_CP072014.1	Arthrobacter citreus NEB 577	Region 3	RiPP-like	1714067	1724885	10818
NZ_CP072014.1	Arthrobacter citreus NEB 577	Region 4	terpene	1777822	1798757	20935	carotenoid	Terpene	0.66
NZ_CP072014.1	Arthrobacter citreus NEB 577	Region 5	NAPAA	2845186	2878382	33196	stenothricin	NRP:Cyclic depsipeptide	0.31
NZ_CP072014.1	Arthrobacter citreus NEB 577	Region 6	betalactone	2909236	2936087	26851	microansamycin	Polyketide	0.07
NZ_CP072014.1	Arthrobacter citreus NEB 577	Region 7	T3PKS,NAPAA	3190693	3249551	58858	stenothricin	NRP:Cyclic depsipeptide	0.13
NZ_CP053688.1	Arthrobacter citreus NEB 577	Region 1	RiPP-like	9557	19078	9521
NZ_CP053688.1	Arthrobacter citreus NEB 577	Region 2	T3PKS	625287	666378	41091
NZ_CP053688.1	Arthrobacter citreus NEB 577	Region 3	terpene	1271989	1292535	20546
NZ_CP053688.1	Arthrobacter citreus NEB 577	Region 4	terpene	4163816	4185663	21847
NZ_CP053688.1	Arthrobacter citreus NEB 577	Region 5	LAP,RiPP-like	4217842	4241384	23542
NZ_CP014571.1	Arthrobacter sp. D5-1	Region 1	siderophore	413362	425200	11838	desferrioxamine E	Other	1
NZ_CP014571.1	Arthrobacter sp. D5-1	Region 2	terpene	466307	487227	20920	carotenoid	Terpene	0.21
NZ_CP014571.1	Arthrobacter sp. D5-1	Region 3	NAPAA	1867375	1901289	33914	stenothricin	NRP:Cyclic depsipeptide	0.31
NZ_CP014571.1	Arthrobacter sp. D5-1	Region 4	betalactone	1936318	1961590	25272	microansamycin	Polyketide	0.07
NZ_CP014571.1	Arthrobacter sp. D5-1	Region 5	NRPS-like	2128177	2170762	42585
NZ_CP014571.1	Arthrobacter sp. D5-1	Region 6	T3PKS	2509753	2550889	41136
NC_018531.1	Arthrobacter sp. Rue61a	Region 1	siderophore	276701	288542	11841	desferrioxamine E	Other	1
NC_018531.1	Arthrobacter sp. Rue61a	Region 2	terpene	320297	341202	20905	carotenoid	Terpene	0.28
NC_018531.1	Arthrobacter sp. Rue61a	Region 3	lanthipeptide-class-v	506184	548279	42095	kanamycin	Saccharide	0.01
NC_018531.1	Arthrobacter sp. Rue61a	Region 4	NAPAA	1657162	1691073	33911	stenothricin	NRP:Cyclic depsipeptide	0.31
NC_018531.1	Arthrobacter sp. Rue61a	Region 5	betalactone	1728940	1754215	25275	microansamycin	Polyketide	0.07
NC_018531.1	Arthrobacter sp. Rue61a	Region 6	T3PKS	2578563	2619699	41136	SW-163C / UK-63598 / SW-163E / SW-163F / SW-163G	NRP	0.07
NC_018531.1	Arthrobacter sp. Rue61a	Region 7	ladderane	2731284	2773671	42387
NC_018531.1	Arthrobacter sp. Rue61a	Region 8	PKS-like,butyrolactone	3844021	3885091	41070	apramycin	Saccharide	0.06
NZ_CP007595.1	Arthrobacter sp. PAMC 25486	Region 1	betalactone	85282	110738	25456	microansamycin	Polyketide	0.07
NZ_CP007595.1	Arthrobacter sp. PAMC 25486	Region 2	terpene	3776799	3797764	20965	carotenoid	Terpene	0.37
NZ_CP007595.1	Arthrobacter sp. PAMC 25486	Region 3	T3PKS	4395825	4437030	41205
NZ_CP017421.1	Arthrobacter sp. ZXY-2	Region 1	T3PKS	1825007	1866143	41136
NZ_CP017421.1	Arthrobacter sp. ZXY-2	Region 2	betalactone	2376882	2402204	25322	microansamycin	Polyketide	0.07
NZ_CP017421.1	Arthrobacter sp. ZXY-2	Region 3	RiPP-like	2953070	2963369	10299
NZ_CP017421.1	Arthrobacter sp. ZXY-2	Region 4	terpene	3737606	3758511	20905	carotenoid	Terpene	0.28
NZ_CP017421.1	Arthrobacter sp. ZXY-2	Region 5	siderophore	3790237	3802072	11835	desferrioxamine E	Other	1
NZ_CP017421.1	Arthrobacter sp. ZXY-2	Region 6	NRPS-like	4250311	4292899	42588	BD-12	NRP	0.14
NZ_CP026514.1	Arthrobacter sp. PGP41	Region 1	phenazine	42493	62981	20488
NZ_CP026514.1	Arthrobacter sp. PGP41	Region 2	siderophore	405320	417206	11886	desferrioxamine E	Other	1
NZ_CP026514.1	Arthrobacter sp. PGP41	Region 3	NAPAA	1544366	1578286	33920	stenothricin	NRP:Cyclic depsipeptide	0.31
NZ_CP026514.1	Arthrobacter sp. PGP41	Region 4	betalactone	1612450	1637760	25310	microansamycin	Polyketide	0.07
NZ_CP026514.1	Arthrobacter sp. PGP41	Region 5	T3PKS	2254033	2295244	41211
NZ_CP026514.1	Arthrobacter sp. PGP41	Region 6	NRPS-like	3448475	3491000	42525
NZ_CP039290.1	Arthrobacter sp. PAMC25564	Region 1	betalactone	2604788	2631437	26649	dactylocycline A	Polyketide	0.05
NZ_CP039290.1	Arthrobacter sp. PAMC25564	Region 2	T3PKS	2655928	2697112	41184
NZ_CP039290.1	Arthrobacter sp. PAMC25564	Region 3	betalactone	3095354	3127083	31729
NZ_CP039290.1	Arthrobacter sp. PAMC25564	Region 4	betalactone	3354100	3379478	25378	microansamycin	Polyketide	0.07
NZ_CP039290.1	Arthrobacter sp. PAMC25564	Region 5	NAPAA	3418262	3452245	33983	stenothricin	NRP:Cyclic depsipeptide	0.31
NZ_CP062235.1	Arthrobacter sp. TES	Region 1	betalactone	87029	112351	25322	microansamycin	Polyketide	0.07
NZ_CP062235.1	Arthrobacter sp. TES	Region 2	RiPP-like	635412	645711	10299
NZ_CP062235.1	Arthrobacter sp. TES	Region 3	terpene	1420008	1440913	20905	carotenoid	Terpene	0.28
NZ_CP062235.1	Arthrobacter sp. TES	Region 4	siderophore	1472655	1484490	11835	desferrioxamine E	Other	1
NZ_CP062235.1	Arthrobacter sp. TES	Region 5	NRPS-like	1931219	1973807	42588	BD-12	NRP	0.14
NZ_CP062235.1	Arthrobacter sp. TES	Region 6	T3PKS	3717836	3758972	41136
NZ_CP013297.1	Arthrobacter sp. YC-RL1	Region 1	T3PKS	632731	673858	41127
NZ_CP013297.1	Arthrobacter sp. YC-RL1	Region 2	RiPP-like	1737980	1749440	11460
NZ_CP013297.1	Arthrobacter sp. YC-RL1	Region 3	terpene	2399622	2420599	20977	carotenoid	Terpene	0.21
NZ_CP013297.1	Arthrobacter sp. YC-RL1	Region 4	betalactone	2620706	2646619	25913	microansamycin	Polyketide	0.07
NZ_CP013297.1	Arthrobacter sp. YC-RL1	Region 5	siderophore	2893042	2905393	12351	desferrioxamine	Other	0.5
NC_008541.1	Arthrobacter sp. FB24	Region 1	siderophore	296287	308167	11880	desferrioxamine	Other	0.66
NC_008541.1	Arthrobacter sp. FB24	Region 2	NAPAA	1638449	1672462	34013	stenothricin	NRP:Cyclic depsipeptide	0.31
NC_008541.1	Arthrobacter sp. FB24	Region 3	betalactone	1710214	1735502	25288	microansamycin	Polyketide	0.07
NC_008541.1	Arthrobacter sp. FB24	Region 4	T3PKS	2454445	2495659	41214
NC_008541.1	Arthrobacter sp. FB24	Region 5	NRPS	3452121	3502695	50574	pepticinnamin E	NRP + Polyketide	0.1
NC_008541.1	Arthrobacter sp. FB24	Region 6	RRE-containing	3620597	3640875	20278	neoantimycin	NRP + Polyketide	0.15
NZ_CP019304.1	Arthrobacter sp. QXT-31	Region 1	betalactone	461867	488723	26856	microansamycin	Polyketide	0.07
NZ_CP019304.1	Arthrobacter sp. QXT-31	Region 2	NAPAA	528122	561258	33136	stenothricin	NRP:Cyclic depsipeptide	0.31
NZ_CP019304.1	Arthrobacter sp. QXT-31	Region 3	siderophore	1830004	1841806	11802	desferrioxamine	Other	0.66
NZ_CP019304.1	Arthrobacter sp. QXT-31	Region 4	NRPS-like	2600864	2641813	40949
NZ_CP019304.1	Arthrobacter sp. QXT-31	Region 5	T3PKS	4562398	4603579	41181	pentalenolactone	Terpene	0.15
NZ_CP019304.1	Arthrobacter sp. QXT-31	Region 6	NAPAA	4768189	4803952	35763	stenothricin	NRP:Cyclic depsipeptide	0.13
NZ_CP042172.1	Arthrobacter sp. KBS0702	Region 1	NAPAA	1317023	1349526	32503	stenothricin	NRP:Cyclic depsipeptide	0.31
NZ_CP042172.1	Arthrobacter sp. KBS0702	Region 2	betalactone	1393330	1418637	25307	microansamycin	Polyketide	0.07
NZ_CP042172.1	Arthrobacter sp. KBS0702	Region 3	T3PKS	1830508	1871740	41232
NZ_CP042172.1	Arthrobacter sp. KBS0702	Region 4	NRPS-like	3160637	3201310	40673
NZ_CP042172.1	Arthrobacter sp. KBS0702	Region 5	NAPAA	3360832	3394893	34061
AP018697.1	Arthrobacter sp. MN05-02	Region 1	T3PKS	637032	678261	41229
AP018697.1	Arthrobacter sp. MN05-02	Region 2	betalactone	1389486	1414988	25502
NZ_CP040174.1	Arthrobacter sp. UKPF54-2	Region 1	NRPS-like	1631565	1673605	42040
NZ_CP040174.1	Arthrobacter sp. UKPF54-2	Region 2	T3PKS	2888745	2929962	41217
NZ_CP040174.1	Arthrobacter sp. UKPF54-2	Region 3	betalactone	3315728	3341753	26025	microansamycin	Polyketide	0.07
NZ_CP040174.1	Arthrobacter sp. UKPF54-2	Region 4	NAPAA	3383556	3417545	33989	stenothricin	NRP:Cyclic depsipeptide	0.31
AP014719.1	Arthrobacter sp. Hiyo8	Region 1	T3PKS	307835	349248	41413
AP014719.1	Arthrobacter sp. Hiyo8	Region 2	betalactone	818716	841897	23181	microansamycin	Polyketide	0.07
AP014719.1	Arthrobacter sp. Hiyo8	Region 3	NAPAA	884141	917882	33741	stenothricin	NRP:Cyclic depsipeptide	0.31
AP014719.1	Arthrobacter sp. Hiyo8	Region 4	RiPP-like	1351692	1361958	10266
AP014719.1	Arthrobacter sp. Hiyo8	Region 5	butyrolactone	4372186	4382632	10446
AP014718.1	Arthrobacter sp. Hiyo4	Region 1	siderophore	295781	307661	11880	desferrioxamine E	Other	1
AP014718.1	Arthrobacter sp. Hiyo4	Region 2	NAPAA	1323257	1356719	33462	stenothricin	NRP:Cyclic depsipeptide	0.31
AP014718.1	Arthrobacter sp. Hiyo4	Region 3	betalactone	1394800	1418074	23274	microansamycin	Polyketide	0.07
AP014718.1	Arthrobacter sp. Hiyo4	Region 4	T3PKS	1817294	1858286	40992	laidlomycin	Polyketide	0.06
AP014718.1	Arthrobacter sp. Hiyo4	Region 5	NRPS-like	2973473	3014375	40902	BD-12	NRP	0.14
NZ_CP024915.1	Arthrobacter agilis UMCV2	Region 1	T3PKS	547734	588963	41229	meridamycin	NRP + Polyketide	0.05
NZ_CP024915.1	Arthrobacter agilis UMCV2	Region 2	terpene	1870394	1891203	20809	TP-1161	RiPP:Thiopeptide	0.25
NZ_CP024915.1	Arthrobacter agilis UMCV2	Region 3	NAPAA	3037049	3070492	33443	chartreusin	Polyketide	0.23
NZ_CP022314.1	Arthrobacter sp. PM3	Region 1	NRPS-like	1111655	1152888	41233	BD-12	NRP	0.1
NZ_CP022314.1	Arthrobacter sp. PM3	Region 2	NAPAA	3133323	3166436	33113	stenothricin	NRP:Cyclic depsipeptide	0.31
NZ_CP022314.1	Arthrobacter sp. PM3	Region 3	betalactone	3205536	3230856	25320	microansamycin	Polyketide	0.07
NZ_CP022314.1	Arthrobacter sp. PM3	Region 4	T3PKS	3760438	3801685	41247	pentalenolactone	Terpene	0.15
NZ_CP022314.1	Arthrobacter sp. PM3	Region 5	NAPAA	3979062	4013345	34283
NZ_CP031425.1	Microbacterium foliorum NRRL B-24224	Region 1	NAPAA	805924	839841	33917
NZ_CP031425.1	Microbacterium foliorum NRRL B-24224	Region 2	betalactone,T3PKS	2236126	2280919	44793	microansamycin	Polyketide	0.07
NZ_CP031425.1	Microbacterium foliorum NRRL B-24224	Region 3	terpene	2578977	2599882	20905	carotenoid	Terpene	0.28
NZ_CP049255.1	Microbacterium endophyticum DSM 27099	Region 1	betalactone	247358	274631	27273	microansamycin	Polyketide	0.07
NZ_CP049255.1	Microbacterium endophyticum DSM 27099	Region 2	T3PKS	1281281	1322384	41103
NZ_CP049255.1	Microbacterium endophyticum DSM 27099	Region 3	NAPAA	2293735	2327682	33947
NZ_CP049255.1	Microbacterium endophyticum DSM 27099	Region 4	terpene	2611624	2632490	20866	carotenoid	Terpene	0.21
NZ_CP049253.1	Microbacterium amylolyticum DSM 24221	Region 1	terpene	103947	124819	20872	carotenoid	Terpene	0.5
NZ_CP049253.1	Microbacterium amylolyticum DSM 24221	Region 2	NRPS,T1PKS,transAT-PKS	1670954	1746960	76006	xenocoumacin 1 / xenocoumacin II	NRP + Polyketide:Modular type I	0.14
NZ_CP049253.1	Microbacterium amylolyticum DSM 24221	Region 3	T3PKS	2470836	2511360	40524	primycin	Polyketide	0.05
NZ_CP049253.1	Microbacterium amylolyticum DSM 24221	Region 4	betalactone	2513616	2541271	27655	microansamycin	Polyketide	0.07
NZ_CP031423.1	Microbacterium lemovicicum Viu22	Region 1	NAPAA	577572	611519	33947
NZ_CP031423.1	Microbacterium lemovicicum Viu22	Region 2	betalactone	1219603	1247517	27914	microansamycin	Polyketide	0.07
NZ_CP031423.1	Microbacterium lemovicicum Viu22	Region 3	terpene	1907074	1927979	20905	carotenoid	Terpene	0.21
NZ_CP031423.1	Microbacterium lemovicicum Viu22	Region 4	proteusin,LAP	2265627	2289675	24048
NZ_CP031423.1	Microbacterium lemovicicum Viu22	Region 5	T3PKS	3347823	3388944	41121	pimaricin	Polyketide	0.11
NZ_CP031421.1	Microbacterium oleivorans A9	Region 1	NAPAA	810803	844681	33878
NZ_CP031421.1	Microbacterium oleivorans A9	Region 2	betalactone	1040325	1067588	27263	microansamycin	Polyketide	0.07
NZ_CP031421.1	Microbacterium oleivorans A9	Region 3	terpene	1673457	1694341	20884	carotenoid	Terpene	0.21
NZ_CP031421.1	Microbacterium oleivorans A9	Region 4	T3PKS	2739460	2780593	41133
NZ_CP031422.1	Microbacterium oxydans HG3	Region 1	T3PKS,betalactone	1471347	1516922	45575	ulleungmycin	NRP	0.05
NZ_CP031422.1	Microbacterium oxydans HG3	Region 2	lanthipeptide-class-iii	2788573	2811005	22432	salinilactam	Polyketide	0.08
NZ_CP031422.1	Microbacterium oxydans HG3	Region 3	terpene	2840193	2861101	20908	carotenoid	Terpene	0.28
NZ_CP061344.1	Microbacterium hominis 1094	Region 1	lanthipeptide-class-iii	1064009	1086657	22648
NZ_CP061344.1	Microbacterium hominis 1094	Region 2	NAPAA	2189862	2223791	33929
NZ_CP061344.1	Microbacterium hominis 1094	Region 3	terpene	2775805	2796674	20869	carotenoid	Terpene	0.21
NZ_CP061344.1	Microbacterium hominis 1094	Region 4	betalactone	3383479	3410845	27366	microansamycin	Polyketide	0.07
NC_015125.1	Microbacterium testaceum StLB037	Region 1	betalactone	102893	131470	28577	microansamycin	Polyketide	0.07
NC_015125.1	Microbacterium testaceum StLB037	Region 2	T3PKS	2771979	2813067	41088	herboxidiene	Polyketide	0.02
NC_015125.1	Microbacterium testaceum StLB037	Region 3	NAPAA	2932499	2966452	33953
NC_015125.1	Microbacterium testaceum StLB037	Region 4	terpene	3392102	3412971	20869	carotenoid	Terpene	0.21
NZ_CP031338.1	Microbacterium oxydans VIU2A	Region 1	T3PKS,betalactone	1464098	1509641	45543	ulleungmycin	NRP	0.05
NZ_CP031338.1	Microbacterium oxydans VIU2A	Region 2	terpene	2855548	2876456	20908	carotenoid	Terpene	0.28
NZ_CP058316.1	Microbacterium oleivorans I46	Region 1	T3PKS	246175	286668	40493	merochlorin A / merochlorin B / deschloro-merochlorin A / deschloro-merochlorin B / isochloro-merochlorin B / dichloro-merochlorin B / merochlorin D / merochlorin C	Terpene + Polyketide:Type III	0.12
NZ_CP058316.1	Microbacterium oleivorans I46	Region 2	butyrolactone	609322	620176	10854
NZ_CP058316.1	Microbacterium oleivorans I46	Region 3	NAPAA	718362	752306	33944
NZ_CP058316.1	Microbacterium oleivorans I46	Region 4	RiPP-like	1057340	1067648	10308
NZ_CP058316.1	Microbacterium oleivorans I46	Region 5	T3PKS	1498410	1539666	41256	formicamycins A-M	Polyketide	0.04
NZ_CP058316.1	Microbacterium oleivorans I46	Region 6	RRE-containing	2272856	2294268	21412	colicin V	RiPP	0.01
NZ_CP058316.1	Microbacterium oleivorans I46	Region 7	betalactone	3002969	3030477	27508	microansamycin	Polyketide	0.07
NZ_CP058316.1	Microbacterium oleivorans I46	Region 8	terpene	3237261	3258142	20881	carotenoid	Terpene	0.14
NZ_CP015810.1	Microbacterium chocolatum SIT 101	Region 1	T3PKS	555707	596852	41145	formicamycins A-M	Polyketide	0.04
NZ_CP015810.1	Microbacterium chocolatum SIT 101	Region 2	betalactone	1898712	1926169	27457	microansamycin	Polyketide	0.07
NZ_CP015810.1	Microbacterium chocolatum SIT 101	Region 3	terpene	2493947	2514825	20878	carotenoid	Terpene	0.21
NZ_LR882982.1	Microbacterium hydrocarbonoxydans G1438	Region 1	betalactone	83965	114037	30072
NZ_LR882982.1	Microbacterium hydrocarbonoxydans G1438	Region 2	NAPAA	694679	728986	34307
NZ_LR882982.1	Microbacterium hydrocarbonoxydans G1438	Region 3	betalactone,T3PKS	2100285	2144897	44612	microansamycin	Polyketide	0.07
NZ_LR882982.1	Microbacterium hydrocarbonoxydans G1438	Region 4	terpene	3679174	3700079	20905	carotenoid	Terpene	0.28
NZ_CP049256.1	Microbacterium sp. 4R-513	Region 1	T3PKS	1356779	1397888	41109	flaviolin rhamnoside / 3,3'-diflaviolin / flaviolin	Polyketide:Type III + Saccharide:Oligosaccharide	0.22
NZ_CP049256.1	Microbacterium sp. 4R-513	Region 2	terpene	3006661	3027530	20869	carotenoid	Terpene	0.21
NZ_CP049256.1	Microbacterium sp. 4R-513	Region 3	betalactone	3727919	3755765	27846	microansamycin	Polyketide	0.07
NZ_AP017975.1	Microbacterium sp. TPU 3598	Region 1	siderophore	783501	795288	11787	desferrioxamine E	Other	0.75
NZ_AP017975.1	Microbacterium sp. TPU 3598	Region 2	T3PKS,betalactone	1384829	1430491	45662	ulleungmycin	NRP	0.05
NZ_AP017975.1	Microbacterium sp. TPU 3598	Region 3	terpene	2753602	2774510	20908	carotenoid	Terpene	0.28
NZ_CP012299.1	Microbacterium sp. CGR1	Region 1	betalactone,T3PKS	1279880	1324535	44655	microansamycin	Polyketide	0.07
NZ_CP012299.1	Microbacterium sp. CGR1	Region 2	terpene	1562704	1583609	20905	carotenoid	Terpene	0.28
NZ_CP012299.1	Microbacterium sp. CGR1	Region 3	NAPAA	3411481	3445410	33929
NZ_CP018151.1	Microbacterium sp. 1.5R	Region 1	NAPAA	749410	783339	33929
NZ_CP018151.1	Microbacterium sp. 1.5R	Region 2	betalactone,T3PKS	2232310	2276977	44667	microansamycin	Polyketide	0.07
NZ_CP018151.1	Microbacterium sp. 1.5R	Region 3	terpene	2525007	2545906	20899	carotenoid	Terpene	0.28
NZ_CP060402.1	Microbacterium sp. YJN-G	Region 1	betalactone,T3PKS	2021792	2067196	45404	microansamycin	Polyketide	0.07
NZ_CP060402.1	Microbacterium sp. YJN-G	Region 2	terpene	2243132	2264004	20872	carotenoid	Terpene	0.5
NZ_CP013859.1	Microbacterium sp. XT11	Region 1	betalactone,T3PKS	3007306	3052958	45652	microansamycin	Polyketide	0.07
NZ_CP018134.1	Microbacterium paludicola CC3	Region 1	T3PKS	500338	540794	40456	merochlorin A / merochlorin B / deschloro-merochlorin A / deschloro-merochlorin B / isochloro-merochlorin B / dichloro-merochlorin B / merochlorin D / merochlorin C	Terpene + Polyketide:Type III	0.12
NZ_CP018134.1	Microbacterium paludicola CC3	Region 2	terpene	877385	898260	20875	carotenoid	Terpene	0.14
NZ_CP018134.1	Microbacterium paludicola CC3	Region 3	betalactone	1104458	1132122	27664	microansamycin	Polyketide	0.07
NZ_CP018134.1	Microbacterium paludicola CC3	Region 4	lipolanthine,furan	1148952	1180906	31954	microvionin	RiPP	0.69
NZ_CP018134.1	Microbacterium paludicola CC3	Region 5	lanthipeptide-class-iii	1442943	1465525	22582
NZ_CP018134.1	Microbacterium paludicola CC3	Region 6	T3PKS	1893297	1934520	41223	hygromycin A	Saccharide	0.06
NZ_CP018134.1	Microbacterium paludicola CC3	Region 7	RRE-containing	2799395	2820795	21400
NZ_CP080380.1	Microbacterium sp. PAMC22086	Region 1	terpene	1535593	1556501	20908	carotenoid	Terpene	0.28
NZ_CP080380.1	Microbacterium sp. PAMC22086	Region 2	betalactone,T3PKS	2802357	2847913	45556	microansamycin	Polyketide	0.07
NZ_CP017661.1	Microbacterium sp. JZ31	Region 1	betalactone	1968677	1996735	28058	microansamycin	Polyketide	0.07
NZ_CP017661.1	Microbacterium sp. JZ31	Region 2	T3PKS	2003890	2045071	41181	bacillomycin D	Polyketide + NRP:Lipopeptide	0.2
NZ_CP017661.1	Microbacterium sp. JZ31	Region 3	terpene	2109269	2130141	20872	carotenoid	Terpene	0.35
NZ_CP032550.1	Microbacterium oryzae MB-10T	Region 1	betalactone	1197406	1224835	27429	microansamycin	Polyketide	0.07
NZ_CP032550.1	Microbacterium oryzae MB-10T	Region 2	T3PKS	1919048	1960199	41151
NZ_CP032550.1	Microbacterium oryzae MB-10T	Region 3	terpene	2007180	2028052	20872	carotenoid	Terpene	0.66
NZ_CP032550.1	Microbacterium oryzae MB-10T	Region 4	thiopeptide,LAP	2190539	2226479	35940	formicamycins A-M	Polyketide	0.04
NZ_CP019892.1	Microbacterium foliorum 122	Region 1	NAPAA	812218	846147	33929
NZ_CP019892.1	Microbacterium foliorum 122	Region 2	betalactone,T3PKS	2356915	2401799	44884	microansamycin	Polyketide	0.07
NZ_CP019892.1	Microbacterium foliorum 122	Region 3	terpene	2680804	2701709	20905	carotenoid	Terpene	0.28
NZ_CP043732.1	Microbacterium esteraromaticum B24	Region 1	terpene	12845	14934	2089	carotenoid	Terpene	0.28
NZ_CP043732.1	Microbacterium esteraromaticum B24	Region 2	T3PKS	3286077	3327240	41163	microansamycin	Polyketide	0.07
NZ_CP022162.1	Microbacterium sp. PM5	Region 1	NAPAA	223650	257579	33929
NZ_CP022162.1	Microbacterium sp. PM5	Region 2	terpene	723203	744057	20854	carotenoid	Terpene	0.21
NZ_CP022162.1	Microbacterium sp. PM5	Region 3	betalactone	1318841	1346135	27294	microansamycin	Polyketide	0.07
NC_014830.1	Intrasporangium calvum DSM 43043	Region 1	NRPS-like	137834	180371	42537
NC_014830.1	Intrasporangium calvum DSM 43043	Region 2	RRE-containing	1302089	1324720	22631	arenimycin A	Polyketide:Type II + Saccharide:Hybrid/tailoring	0.09
NC_014830.1	Intrasporangium calvum DSM 43043	Region 3	T3PKS	3869068	3910144	41076	alkylresorcinol	Polyketide	1
NZ_CP031145.1	Intrasporangium calvum C5	Region 1	RRE-containing	1035839	1058470	22631	clorobiocin	Saccharide:Hybrid/tailoring + Other:Aminocoumarin	0.14
NZ_CP031145.1	Intrasporangium calvum C5	Region 2	T3PKS	3597058	3638134	41076	alkylresorcinol	Polyketide	1
NZ_CP031145.1	Intrasporangium calvum C5	Region 3	NRPS-like	3897395	3940025	42630
